# Supplementary material for: Unexpected Genomic Variability in Clinical and Environmental Strains of the Pathogenic Yeast Candida parapsilosis
Source: Genome Biol Evol. 2013 Nov 20;5(12):2382–92. doi: 10.1093/gbe/evt185 (PMC3879973; doi:10.1093/gbe/evt185)
Supplement: Supplementary Data [file supp_evt185_SuppFile2.xls]

## Sheet: SuppTable1_ALS_recombinations
species	#	Begin	End	Begin	End	Recombinant Sequence(s)	Minor Parental Sequence(s)	Major Parental Sequence(s)	RDP	geneconv	Maxchi	Chimaera	SiSscan	Bootscan	3Seq	PhylPro	LARD
C. dubliniensis	5	120	170	120	170	CD36_64610	Unknown (CD36_64210)	CD36_65010 CD36_64800	1.08E-08	1.84E-06	NS	NS	NS	NS	NS	NS	NS
C. dubliniensis	6	5699	5748	2087	2136	CD36_64210	CD36_64800 CD36_64610	Unknown (CD36_65010)	7.10E-14	2.67E-06	NS	NS	NS	NS	NS	NS	NS
C. dubliniensis	7	6098	6128*	2486	2516*	CD36_64800 CD36_64610	Unknown (CD36_64210)	CD36_65010	1.23E-07	1.03E-05	NS	NS	NS	NS	NS	NS	NS
C. dubliniensis	8	1181	1239*	1181	1239*	CD36_64610	CD36_64210	CD36_65010 CD36_64800	NS	6.46E-05	NS	NS	NS	NS	NS	NS	NS
C. dubliniensis	9	6175*	6188*	2563*	2576*	CD36_65010	CD36_86290	CD36_64800 CD36_64610	NS	9.50E-04	NS	NS	NS	NS	NS	NS	NS
C. dubliniensis	10	5219	5686	2032	2074	CD36_65010	CD36_86290	CD36_64800 CD36_64610	NS	6.60E-04	NS	NS	NS	NS	NS	NS	NS
C. dubliniensis	11	290	326	290	326	CD36_64610	Unknown (CD36_64220)	CD36_65010	2.92E-10	1.20E-03	3.80E-09	NS	NS	NS	NS	NS	NS
C. dubliniensis	12	8212	8249	4233	4270	CD36_86290	CD36_65010	CD36_64210	NS	7.70E-03	NS	NS	NS	NS	NS	NS	NS
C. dubliniensis	13	6311	6332	2699	2720	CD36_64800	CD36_86290 CD36_64220	CD36_65010	NS	1.30E-02	NS	NS	NS	NS	NS	NS	NS
C. dubliniensis	14	2811	2830	1430	1449	CD36_65010	Unknown (CD36_64220)	CD36_64800	NS	1.40E-02	NS	NS	NS	NS	NS	NS	NS
C. dubliniensis	15	2918	2940	1537	1559	CD36_65010	Unknown (CD36_64210)	CD36_64800	NS	1.20E-02	NS	NS	NS	NS	NS	NS	NS
C. dubliniensis	16	6556	6610	2944	2998	CD36_86290	CD36_65010	CD36_64220	NS	2.70E-02	NS	NS	NS	NS	NS	NS	NS
C. dubliniensis	17	9368	9395	4883	4910	CD36_86290	Unknown (CD36_64800)	CD36_64210	NS	3.00E-02	NS	NS	NS	NS	NS	NS	NS
C. dubliniensis	18	1031	1071	1031	1071	CD36_64610	Unknown (CD36_64210)	CD36_65010	2.70E-03	3.40E-02	1.99E-05	NS	NS	NS	NS	NS	NS
C. tropicalis	1	963	2469	955	1496	CTRG_01041	CTRG_01038	CTRG_03871 CTRG_03882	0.00E+00	0.00E+00	0.00E+00	0.00E+00	6.00E-15	NS	NS	NS	0.00E+00
C. tropicalis	2	2455	4852	1482	2061	CTRG_01028	Unknown (CTRG_03797)	CTRG_03871 CTRG_02293 CTRG_03786 CTRG_03791 CTRG_01038 CTRG_03882	0.00E+00	0.00E+00	0.00E+00	5.00E-15	7.01E-09	NS	NS	NS	NS
C. tropicalis	3	1004	1300	996	1292	CTRG_03871	CTRG_03882	Unknown (CTRG_01038) Unknown(CTRG_01028)	NS	0.00E+00	0.00E+00	6.54E-08	2.47E-06	NS	NS	NS	NS
C. tropicalis	4	7625*	31	4430*	31	CTRG_03786	Unknown (CTRG_02228)	CTRG_03791	NS	1.28E-11	NS	1.50E-05	NS	NS	NS	NS	NS
C. tropicalis	5	2418	2467	1445	1494	CTRG_03786 CTRG_02293	Unknown (CTRG_03871) Unknown(CTRG_03882)	CTRG_03797	NS	2.54E-06	NS	2.50E-02	NS	NS	NS	NS	NS
C. tropicalis	6	5052*	5982	2238*	3168	CTRG_01028	CTRG_02293	CTRG_01041	4.40E-03	2.89E-05	2.63E-05	1.90E-02	4.60E-02	NS	NS	NS	NS
C. tropicalis	7	568	816	563	808	CTRG_02293	CTRG_03791	CTRG_03786	3.51E-05	6.30E-04	NS	1.40E-02	2.00E-03	NS	NS	NS	4.30E-03
C. tropicalis	8	4118	4147	1870	1899	CTRG_01038 CTRG_03882[T]	CTRG_03791 CTRG_03786	CTRG_03797	NS	2.30E-03	NS	NS	NS	NS	NS	NS	NS
C. tropicalis	9	8680	8726	5225	5269	CTRG_02293	Unknown (CTRG_00941)	CTRG_03882	6.49E-05	3.70E-03	NS	NS	NS	NS	NS	NS	NS
C. tropicalis	10	4203	4763	1955	1984	CTRG_03786 CTRG_03791	CTRG_03882	CTRG_02293	2.70E-04	5.20E-03	6.36E-05	NS	NS	NS	NS	NS	NS
C. tropicalis	11	7395*	7409	4200*	4214	CTRG_03871	CTRG_00941	CTRG_01041	NS	4.20E-02	NS	NS	NS	NS	NS	NS	NS
C. tropicalis	12	4773*	4784	1994*	2005	CTRG_03882	CTRG_03786	CTRG_01028	NS	4.90E-02	NS	NS	NS	NS	NS	NS	2.10E-02
L. elongisporus	1	1037	1055	1022	1040	LELG_02716	LELG_02536	LELG_00734	1.20E-03	6.90E-04	NS	NS	NS	NS	NS	NS	NS
L. elongisporus	2	1149	1195	1134	1180	LELG_00734	LELG_02536	LELG_02716	2.00E-03	7.90E-04	NS	NS	NS	NS	NS	NS	NS
L. elongisporus	3	150	195	138	183	LELG_02716	LELG_02536	LELG_00734	3.79E-06	4.60E-03	NS	NS	NS	NS	NS	NS	NS
L. elongisporus	4	3001	3025	2953	2977	LELG_02721	LELG_02716	LELG_02536	NS	5.10E-03	NS	NS	NS	NS	NS	NS	NS
L. elongisporus	5	2813*	2835	2765*	2787	LELG_02721	Unknown (LELG_00734)	LELG_02536	NS	8.20E-03	NS	NS	NS	NS	NS	NS	NS
S. palisandrum	1	1266	1684	1056	1438	jgi|Spapa3|49824	Unknown (jgi|Spapa3|138016)	jgi|Spapa3|64435 jgi|Spapa3|64434 jgi|Spapa3|134426	4.15E-09	8.57E-06	2.48E-08	8.20E-04	4.30E-03	NS	NS	NS	2.40E-04
S. palisandrum	2	518	596	465	531	jgi|Spapa3|134590	jgi|Spapa3|64435	Unknown (jgi|Spapa3|140483)	NS	5.00E-02	NS	NS	NS	NS	NS	NS	NS

## Sheet: SuppTable2_Chromosomal_recombinations
chromosome	#	Begin	End	Recombinant Sequence(s)	Minor Parental Sequence(s)	Major Parental Sequence(s)	RDP	geneconv	Bootscan	Maxchi	Chimaera	SiSscan	PhylPro	LARD	3Seq
HE605209	1	644825	661813	CBS6318	CBS1954	Unknown (GA1) Unknown(CDC317)	NS	1e-15	0	0.00116397	9.0116e-11	NS	NS	NS	NS
HE605209	2	774367	783127	CBS1954	GA1 CDC317	Unknown (CBS6318)	2.5116e-05	2.06125e-06	4.86704e-05	6.41441e-09	7.19003e-05	NS	NS	NS	NS
HE605209	3	812117	815973	CBS1954	CBS6318	Unknown (GA1) Unknown(CDC317)	NS	5.1256e-06	4.95066e-05	0.000233643	0.00452066	NS	NS	NS	NS
HE605209	4	708953	722067	CBS1954	CDC317 GA1	Unknown (CBS6318)	0.000600792	0.000449567	0.000603636	4.79162e-06	0.0480452	NS	NS	NS	NS
HE605209	5	435166	453894	CBS1954	GA1 CDC317	Unknown (CDC317) Unknown(GA1)	NS	0.000725826	0.000512307	NS	NS	NS	NS	NS	NS
HE605209	6	753110	763069*	CBS6318	CDC317 GA1	Unknown (CBS1954)	NS	0.0074703	0.000627715	0.00186588	0.0442377	NS	NS	NS	NS
HE605209	7	736199*	749140*	CBS6318	GA1	Unknown (CBS1954)	NS	0.015378	0.00161542	NS	NS	NS	NS	NS	NS
HE605207	1	698102	710374	CBS1954	Unknown (CBS6318)	GA1 CDC317	NS	1.3404e-11	6.6247e-11	1.39351e-08	1.8384e-07	NS	NS	NS	NS
HE605207	2	727425	734772	CBS1954	Unknown (CBS6318)	CDC317	NS	0.017028	0.00187829	NS	NS	NS	NS	NS	NS
HE605206	1	693344	879713	CBS6318	GA1 CDC317	Unknown (CBS1954)	0	0	1.345e-12	0	0	0.00121377	NS	NS	NS
HE605206	2	936203	991237	CBS6318	CDC317 CBS1954	Unknown (CBS1954) Unknown(CDC317) Unknown(GA1)	1e-15	0	5.503e-12	9.7682e-11	4.84908e-08	NS	NS	NS	NS
HE605206	3	1330295	1348454	CDC317	CBS1954 CBS6318	GA1	0.0110368	0.00683686	0.000149053	NS	NS	NS	NS	NS	NS
HE605204	1	493811	497462	GA1	CDC317 CBS1954 CBS6318	Unknown (CBS6318) Unknown(CBS1954) Unknown(CDC317)	7.51238e-06	1.50987e-05	1.33491e-06	0.0171992	0.0151495	NS	NS	NS	NS
HE605204	2	500184*	503882	CBS6318	GA1 CDC317	Unknown (CBS1954)	NS	0.00163577	0.000295142	NS	NS	NS	NS	NS	NS
HE605204	3	631452	645920	CBS6318	CBS1954 CDC317 GA1	Unknown (GA1) Unknown(CBS1954)	0.000352937	3.47587e-05	3.31191e-07	5.56123e-05	0.00205783	NS	NS	NS	NS
HE605204	4	586629	602813	CBS1954	GA1 CDC317	Unknown (CBS6318)	0.000115612	0.00667845	NS	3.89194e-06	0.000549827	NS	NS	NS	NS
HE605204	5	581709	585135*	CBS1954	GA1 CDC317	Unknown (CBS6318)	NS	0.0192523	0.00224998	0.0250311	0.0165619	NS	NS	NS	NS
HE605203	1	309281	324882	CBS1954	CDC317 GA1	Unknown (CBS6318)	2.52869e-10	6.48285e-08	1.57996e-05	2.52365e-07	0.000176321	NS	NS	NS	NS
HE605203	2	347690	358722	CBS6318	CDC317 GA1	Unknown (CBS1954)	8.54486e-06	6.24689e-05	2.13069e-06	1.54945e-05	0.0251376	NS	NS	NS	NS
HE605203	3	213382	245402	CBS6318	CDC317 GA1	Unknown (CBS1954)	1.82617e-05	0.000377062	5.42298e-05	0.00028142	NS	NS	NS	NS	NS

## Sheet: SuppTable3_CNVs
	region	size	strains	genes	ploidy [x]	fusion	validated	SSA	function
DUP1	HE605203:358,691-364,554	~5,900	CBS6318	CPAR2_101680	6x CBS6318				YHB1 - Nitric oxide dioxygenase
DUP2	HE605206:877,672-884,569	~6.900	GA1	CPAR2_204330 CPAR2_204340 CPAR2_204350	4x				Heat-shock HSP104; highly expressed in azole resistant; RGS2
DUP3	HE605204:334,516-335,403	~840	CBS1954 CBS6318	CPAR2_301450	4x				CIP1 possible oxidoreductase
DUP4	HE605204:1,031,193-1,035,672	~4,400	CBS1954 GA1	CPAR2_304370	4x				ABC transporter
DUP5	HE605202:274,832-285,258	~10,000	*	CPAR2_601000 CPAR2_601010 CPAR2_601040 CPAR2_601050	8x CBS1954 6x CBS6318 ~8x CDC317 10x GA1				transmembrane transporter microtubule binding protein Ion channel ARR3 - Arsenite transporter
DEL1	HE605208:1,063,223-1,086,698	23475	GA1	CPAR2_404770 CPAR2_404780 CPAR2_404790 CPAR2_404800	0x	yes	no		ALS cluster
DEL2	HE605205:1,987,155-1,998,728	11573	CBS1954	CPAR2_808620	0x		yes		DNA binding transcription factor
DEL3	HE605206:2,212,182-2,221,989	9714	GA1	CPAR2_210310 CPAR2_210320 CPAR2_210340 CPAR2_210350 CPAR2_210360 CPAR2_210370	1x	yes	no		uncharacterized mitochondrial large ribosomal subunit mitochondrial respiratory chain complex IV assembly DNA binding mitochondrion plasma membrane protein Localised in mitochondrion
DEL4	HE605205:599,721-602,568	2847	CBS6318	CPAR2_802700 CPAR2_802710	0x	yes	yes	yes	transmembrane transport transmembrane transport
DEL5	HE605202:346,694-348,333	1648	GA1	CPAR2_601400 CPAR2_601410	1x	yes	yes	yes	enzyme activator activity protein serine/threonine kinase
DEL6	HE605206:1,156,841-1,158,435	1560	GA1 CBS1954 CBS6318	CPAR2_205560 CPAR2_205570	0x	yes	yes	yes	catalytic activity catalytic activity
DEL7	HE605205:1,925,692-1,927,188	1420	GA1	CPAR2_808310 CPAR2_808320	0x	yes	yes	yes	uncharacterized Uncharacterized
DEL8	HE605204:633,814-635,082	1273	GA1	CPAR2_302610	0x		yes	yes	uncharacterized
DEL9	HE605205:48,232-48,586	350	GA1		0x		yes	yes
DEL10	HE605206:1,250,954-1,251,189	227	CBS6318	CPAR2_205990	0x		yes	yes	biofilm formation; nucleic acid binding, zinc ion binding
DEL11	HE605202:801,840-801,981	141	CBS6318	CPAR2_603420	0x		yes	yes	uncharacterized
DEL12	HE605202:717,549-717,681	132	CBS1954	CPAR2_603050	0x		yes	yes	uncharacterized
DEL13	HE605206:2,941,641-2,941,746	105	CBS6318	CPAR2_213830	0x		yes		Golgi to vacuole transport, ascospore wall assembly, retrograde transport, endosome to Golgi and GARP complex, mitochondrion localization
DEL14	HE605206:2,087,792-2,087,887	97	CBS1954	CPAR2_209750	0x		yes		filamentous growth
DEL15	HE605203:203,567-203,626	60	GA1 CBS1954	CPAR2_101080	0x		yes		fungal-type cell wall organization
DEL16	HE605207:585,235-585,278	42	CBS1954		0x		yes	yes
DEL17	HE605204:285,612-285,651	38	CBS1954		0x		yes
DEL18	HE605206:1,870,820-1,870,854	34	*	CPAR2_208720	0x		yes		uncharacterized
DEL19	HE605207:466,552-466,570	18	*	CPAR2_502060	0x		yes		uncharacterized
DEL20	HE605207:761,044-761,061	17/34	*		0x		yes
DEL21	HE605206:849,756-852,061	2305	CBS1954	CPAR2_204210	0x	yes			heme binding, iron ion binding, monooxygenase activity
DEL22	HE605206:1,539,974-1,542,716	2742	CBS6318	CPAR2_207250	1x	yes			transmembrane transport and integral to membrane localization
DEL23	HE605206:2,664,354-2,667,540	3186	CBS1954	CPAR2_212370	0x	yes			amino acid transmembrane transporter activity
DEL24	HE605206:2,823,289-2,826,350	3061	CBS1954	CPAR2_213230	0x				ethanolamine transmembrane transporter; choline, ethanolamine and glycine betaine transport
DEL25	HE605204:21,845-26,019	4174	CBS6318	CPAR2_300110	0x	yes			membrane protein, member of the CFEM family
DEL26	HE605204:282,974-286,846	3872	CBS6318	CPAR2_301300	0x	yes			uncharacterized
DEL27	HE605208:441,213-444,175	2962	CBS1954 CBS6318	CPAR2_402000	0x	yes			hyphal cell wall
DEL28	HE605208:918,620-921,310	2690	GA1	CPAR2_404110	1x	yes			uncharacterized
DEL29	HE605208:1,628,792-1,631,489	2697	CBS6318	CPAR2_407290	0x	yes			transmembrane transport
DEL30	HE605207:577,998-601,987	23989	CBS1954	CPAR2_502560 CPAR2_502570 CPAR2_502580 CPAR2_502590 CPAR2_502610 CPAR2_502620 CPAR2_502630 CPAR2_502640	1x	yes			fungal-type vacuole membrane localization Atg8 ligase, C-terminal protein lipidation, macroautophagy, mitochondrion degradation alcohol dehydrogenase, induction by symbiont of host defense response calcium-dependent cysteine-type endopeptidase dolichyl-diphosphooligosaccharide-protein glycotransferase endosome organization phosphatidylserine decarboxylase Uncharacterized
DEL31	HE605202:103,934-110,736	~6.800	CBS1954	CPAR2_600430	0x	yes			uncharacterized
DEL32	HE605202:413,211-416,273	3062	CBS1954	CPAR2_601740	0x	yes			phospholipase
DEL33	HE605209:387,835-390,063	2228	CBS1954	CPAR2_701840	0x				membrane localization
DEL34	HE605205:89,275-91,898	2623	CBS6318	CPAR2_800340	0x	yes			oxidoreductase
DEL35	HE605205:1,799,184-1,801,048	1864	CBS1954	CPAR2_807740	0x				UDP-N-acetylmuramate dehydrogenase

## Sheet: SuppTable4_Primers
Primer name	Sequence (5'->3')
CpDelReg-1_FOR-1	CTTACAACCTTCGTTCAAGC
CpDelReg-1_REV-1	GTAACCATTTGGACACGTG
CpDelReg-1_FOR-2	GAACCCCTTTAACTCCTAG
CpDelReg-1_REV-2	GTAATAGCTGAGTGAAGAGC
CpDelReg-2_FOR-1	TAGCTATCGGAGAACTCAC
CpDelReg-2_REV-1	CATACGTTTGAGGTTAGTGG
CpDelReg-2_FOR-2	ACACTTTGTGCGATATGGTG
CpDelReg-2_REV-2	ATGTGCTGTTTGCCAGCATC
CpDelReg-3_FOR-1	CCAAGCACTACTACAACTGC
CpDelReg-3_REV-1	ACATGTTGTGTATGTATGTG
CpDelReg-3_FOR-2	CATGATAGAGACTGCAACC
CpDelReg-3_REV-2	ATTGTTGGTTGTACGTCTCG
CpDelReg-4_FOR-1	ATCATTGGCGTCTGAGCAG
CpDelReg-4_REV-1	TGCTGGATGGAGATGGTTG
CpDelReg-4_FOR-2	TGGCTGTGAGAGGATGATCG
CpDelReg-4_REV-2	ATGGTGTTGATGATGCCTAC
CpDelReg-5_FOR-1	TCGCAATCCGGTGTACCTG
CpDelReg-5_REV-1	ATCTGCTGTTGCCTCTGC
CpDelReg-5_FOR-2	ACAACAACTGCTGTAGATGTAC
CpDelReg-5_REV-2	ACAAACGAATCATTCATCG
CpDelReg-6_FOR-1	ATGGGGTATCCAGACATCC
CpDelReg-6_REV-1	GTTGAAGCAATATCCGATTAGG
CpDelReg-6_FOR-2	TCCGAAGTCTTCGTAGCAC
CpDelReg-6_REV-2	ATCCCATAACTTACGAGGTC
CpDelReg-7_FOR-1	GAACCATCGTTGGAAGCATC
CpDelReg-7_REV-1	AACAAGCATGATGACACGATG
CpDelReg-7_FOR-2	AGGTATCTCCGTGAAGTGTC
CpDelReg-7_REV-2	TGCATGCAACTCTTCTTGC
CpDelReg-8_FOR-1	TGTAAGAGTGCAATAGTTGG
CpDelReg-8_REV-1	TTCAAATCCACACCCAGGTC
CpDelReg-8_FOR-2	GAACTATCGAAGGCCAACTG
CpDelReg-8_REV-2	GCTTGAACTCATGCTCAACC
CpDelReg-9_FOR-1	AAGAATACAACTATTTGCCTTGC
CpDelReg-9_REV-2	ACTGTACTGATTGAGAAGGAC
CpDelReg-10_FOR-1	TGTTGTAGAGGTACCAGATAC
CpDelReg-10_REV-2	ACAACATCTGCACCTGCAG
CpDelReg-11_FOR-1	GACGACGATGAAGAGTGTG
CpDelReg-11_REV-2	CTTGAACCACTGGATCCAC
CpDelReg-12_FOR-1	CAATGTAGGTGCAATTGTAGG
CpDelReg-12_REV-2	GCAAGATCTAAACGAGATTCG
CpDelReg-13_FOR-1	TGCCAACTACTTCAATTCGAC
CpDelReg-13_REV-2	GCAAGCACCTAACAACAGC
CpDelReg-14_FOR-1	CCAGCAAGCACAGGTGC
CpDelReg-14_REV-2	ATGGAGAACCATGATACGATG
CpDelReg-15_FOR-1	GTTGATTGAGTTGAGCTTCAG
CpDelReg-15_REV-2	GATGGTTAGTGATTACTCTTCG
CpDelReg-16_FOR-1	AAGCCTATCACTGCCAAGCAG
CpDelReg-16_REV-2	AAGTAACTAAAGACATGTGC
CpDelReg-17_FOR-1	CATGGAAGAATACACTACCAG
CpDelReg-17_REV-2	CATCTTGAAACACGATTGATGG
CpDelReg-18_FOR-1	CTTGAAGACCCAGTTGAGG
CpDelReg-18_REV-2	CTACCACCACTTCATCAGG
CpDelReg-19_FOR-1	TGGAATACACTCAGCAACC
CpDelReg-19_REV-2	TGAGTCCACCAGAGCTTG
CpDelReg-20_FOR-1	TGTTATCCGAGTCAGTCATG
CpDelReg-20_REV-2	TCCAAGCTCTTCCTTCCAC
CpDR3SouDwn_FOR	GGACACAACTTCCTCAAGC
CpDR3SouDwn_REV	ATGCTTGGATGGATGAGAC
CpDR5SouUp_FOR	CATGAATGAGCGTGTTCTGC
CpDR5SouUp_REV	GTTGGCTCACACTCAGGTG
CpDR6SouUp_FOR	CATTGATTGCGTTAGTGACC
CpDR6SouUp_REV	AACTCCCTACGGACTCGATG

## Sheet: SuppTable5_C.albicans_ARR3
			ARR3 orf19.3122	Ca21chr4_C_albicans_SC5314:1535519-1536700 has 1182 bp		Ca21chr3_C_albicans_SC5314:1535519-1536700 has 1182 bp	negative control		entire chromosome Ca21chr4_C_albicans_SC5314	chr4		Ca21chr4_C_albicans_SC5314:535519-536700 has 1182 bp			Ca21chr4_C_albicans_SC5314:1035519-1036700 has 1182 bp			Region: Ca21chr4_C_albicans_SC5314:35519-36700 has 1182 bp
sample TaxaID / sampleID / experimentID / date / runID	total reads	reads / kb	reads in region	copy number		reads in region	copy number		reads in region	copy number		reads in region	copy number		reads in region	copy number		reads in region	copy number			taxid	sample id	experiment id	date	run id
1040604 / SRS255054 / SRX087792 / 20110626 / SRR326150	6900806	481.75	693	1.217		636	1.1169		720614	0.932874		607	1.06597		553	0.97114		705	1.23807			1040604	SRS255054	SRX087792	20110626	SRR326150
1040605 / SRS255043 / SRX087781 / 20110626 / SRR326121	8925813	623.12	866	1.17578		784	1.06445		916450	0.917236		850	1.15406		715	0.970766		727	0.987059			1040605	SRS255043	SRX087781	20110626	SRR326121
1040606 / SRS255034 / SRX087772 / 20110626 / SRR326091	9366075	653.86	884	1.1438		887	1.14768		970712	0.925877		806	1.04288		830	1.07393		821	1.06229			1040606	SRS255034	SRX087772	20110626	SRR326091
1040607 / SRS255055 / SRX087793 / 20110626 / SRR326152	7947722	554.84	740	1.12835		736	1.12225		815364	0.916493		779	1.18782		679	1.03534		788	1.20154			1040607	SRS255055	SRX087793	20110626	SRR326152
1040608 / SRS255047 / SRX087785 / 20110626 / SRR326126	6883181	480.52	574	1.0106		686	1.20779		708804	0.919935		649	1.14265		610	1.07398		662	1.16553			1040608	SRS255047	SRX087785	20110626	SRR326126
1040609 / SRS255053 / SRX087791 / 20110626 / SRR326143	7833200	546.85	851	1.31658		720	1.11391		804979	0.918049		757	1.17115		752	1.16342		686	1.06131			1040609	SRS255053	SRX087791	20110626	SRR326143
1040610 / SRS255038 / SRX087776 / 20110626 / SRR326106	6897814	481.55	647	1.13671		704	1.23685		717989	0.929879		603	1.05941		627	1.10157		646	1.13495			1040610	SRS255038	SRX087776	20110626	SRR326106
1040611 / SRS255044 / SRX087782 / 20110626 / SRR326122	9190655	641.61	919	1.21178		866	1.1419		956431	0.929667		734	0.967845		800	1.05487		723	0.953341			1040611	SRS255044	SRX087782	20110626	SRR326122
1040613 / SRS255035 / SRX087773 / 20110626 / SRR326092	7405526	516.99	741	1.2126		638	1.04405		764893	0.92271		761	1.24533		649	1.06205		803	1.31406			1040613	SRS255035	SRX087773	20110626	SRR326092
1040614 / SRS255031 / SRX087769 / 20110626 / SRR326079	4848707	338.49	417	1.04224		409	1.02224		490733	0.904148		486	1.21469		444	1.10972		496	1.23969			1040614	SRS255031	SRX087769	20110626	SRR326079
1040615 / SRS255040 / SRX087778 / 20110626 / SRR326114	7612945	531.47	703	1.11907		728	1.15887		775817	0.910389		686	1.09201		629	1.00128		612	0.974216			1040615	SRS255040	SRX087778	20110626	SRR326114
1040616 / SRS255033 / SRX087771 / 20110626 / SRR326090	7331131	511.8	762	1.25962		654	1.08109		752750	0.917276		574	0.948849		645	1.06622		612	1.01167			1040616	SRS255033	SRX087771	20110626	SRR326090
1040617 / SRS254528 / SRX085485 / 20110626 / SRR317500	7126381	497.5	677	1.15127		706	1.20058		736172	0.922849		590	1.00332		723	1.22949		620	1.05434			1040617	SRS254528	SRX085485	20110626	SRR317500
1040618 / SRS255030 / SRX087768 / 20110626 / SRR326077	7710864	538.31	783	1.23059		689	1.08286		766204	0.887691		617	0.969702		619	0.972846		611	0.960273			1040618	SRS255030	SRX087768	20110626	SRR326077
1040619 / SRS255051 / SRX087789 / 20110626 / SRR326132	8176912	570.84	762	1.12933		744	1.10266		811041	0.886082		630	0.933701		684	1.01373		638	0.945557			1040619	SRS255051	SRX087789	20110626	SRR326132
1040620 / SRS255050 / SRX087788 / 20110626 / SRR326131	4963024	346.48	458	1.11834		450	1.09881		481736	0.867128		385	0.940093		490	1.19648		513	1.25264			1040620	SRS255050	SRX087788	20110626	SRR326131
1040621 / SRS254529 / SRX085486 / 20110626 / SRR317501	4741686	331.02	494	1.26256		486	1.24211		481021	0.906257		399	1.01976		438	1.11943		438	1.11943			1040621	SRS254529	SRX085486	20110626	SRR317501
1040622 / SRS255037 / SRX087775 / 20110626 / SRR326097	8200181	572.47	828	1.22367		738	1.09066		850572	0.926633		672	0.993121		703	1.03893		840	1.2414			1040622	SRS255037	SRX087775	20110626	SRR326097
1040623 / SRS255052 / SRX087790 / 20110626 / SRR326142	7328728	511.63	719	1.18893		674	1.11452		713361	0.869563		654	1.08145		653	1.07979		660	1.09137			1040623	SRS255052	SRX087790	20110626	SRR326142
1040624 / SRS255041 / SRX087779 / 20110626 / SRR326115	7181367	501.34	724	1.22177		642	1.08339		743809	0.925283		619	1.04458		652	1.10026		588	0.992263			1040624	SRS255041	SRX087779	20110626	SRR326115
1040625 / SRS255036 / SRX087774 / 20110626 / SRR326095	7800427	544.56	666	1.03469		709	1.1015		792055	0.907104		618	0.960122		671	1.04246		647	1.00518			1040625	SRS255036	SRX087774	20110626	SRR326095
1040626 / SRS255046 / SRX087784 / 20110626 / SRR326125	7541878	526.51	694	1.11516		737	1.18425		766204	0.907581		614	0.986609		750	1.20514		678	1.08945			1040626	SRS255046	SRX087784	20110626	SRR326125
1040627 / SRS255045 / SRX087783 / 20110626 / SRR326124	8544826	596.53	890	1.26224		756	1.0722		880967	0.921036		702	0.995612		710	1.00696		751	1.06511			1040627	SRS255045	SRX087783	20110626	SRR326124
1040628 / SRS255032 / SRX087770 / 20110626 / SRR326080	9117249	636.49	967	1.28534		850	1.12983		945567	0.926507		805	1.07001		802	1.06602		788	1.04741			1040628	SRS255032	SRX087770	20110626	SRR326080
1040629 / SRS255049 / SRX087787 / 20110626 / SRR326129	6334304	442.21	708	1.35454		605	1.15748		649380	0.915842		546	1.0446		587	1.12304		590	1.12878			1040629	SRS255049	SRX087787	20110626	SRR326129
1040630 / SRS255048 / SRX087786 / 20110626 / SRR326127	6884606	480.62	564	0.992788		549	0.966384		694399	0.901053		565	0.994548		563	0.991027		599	1.0544			1040630	SRS255048	SRX087786	20110626	SRR326127
1040631 / SRS255056 / SRX087794 / 20110626 / SRR326153	8211435	573.25	713	1.05227		788	1.16296		810092	0.881324		783	1.15558		678	1.00062		690	1.01833			1040631	SRS255056	SRX087794	20110626	SRR326153
1040632 / SRS255039 / SRX087777 / 20110626 / SRR326111	6662334	465.11	599	1.08957		564	1.02591		656091	0.879747		642	1.16779		547	0.994987		626	1.13869			1040632	SRS255039	SRX087777	20110626	SRR326111
1041952 / SRS255042 / SRX087780 / 20110626 / SRR326118	8271527	577.45	713	1.04462		771	1.1296		816308	0.881635		702	1.02851		716	1.04902		639	0.936206			1041952	SRS255042	SRX087780	20110626	SRR326118
1094981 / SRS283235 / SRX112789 / 20111202 / SRR530168	19010276	1327.13	2961	1.88758		1636	1.04292		2706362	1.2718		2478	1.57968		1836	1.17042		3202	2.04122			1094981	SRS283235	SRX112789	20111202	SRR530168
1094981 / SRS283235 / SRX113226 / 20111207 / SRR392813	20343953	1420.24	2736	1.62981		1923	1.14551		2976440	1.30702		2751	1.63875		2264	1.34864		2908	1.73227			1094981	SRS283235	SRX113226	20111207	SRR392813
1094982 / SRS283242 / SRX112796 / 20111202 / SRR543720	13931724	972.59	1622	1.41092		1028	0.894221		1389090	0.89073		1359	1.18215		1158	1.0073		1462	1.27174			1094982	SRS283242	SRX112796	20111202	SRR543720
1094982 / SRS283242 / SRX113440 / 20111207 / SRR393521	20444579	1427.26	1959	1.16122		1507	0.893288		2093690	0.91486		1824	1.08119		1671	0.9905		1912	1.13336			1094982	SRS283242	SRX113440	20111207	SRR393521
1094983 / SRS283234 / SRX112788 / 20111202 / SRR543723	15637399	1091.67	1626	1.26012		1308	1.01368		1558682	0.890458		1444	1.11907		1354	1.04933		1635	1.2671			1094983	SRS283234	SRX112788	20111202	SRR543723
1094983 / SRS283234 / SRX113443 / 20111207 / SRR393524	17730590	1237.8	1788	1.22208		1395	0.953471		1821936	0.917974		1687	1.15305		1706	1.16604		1785	1.22003			1094983	SRS283234	SRX113443	20111207	SRR393524
1094984 / SRS283243 / SRX112797 / 20111202 / SRR540281	17125530	1195.56	1833	1.2971		1764	1.24828		1763011	0.919669		1642	1.16194		1464	1.03598		1558	1.1025			1094984	SRS283243	SRX112797	20111202	SRR540281
1094984 / SRS283243 / SRX113436 / 20111207 / SRR393517	19049907	1329.9	1939	1.23351		1730	1.10055		1995052	0.935582		1809	1.15081		1576	1.00258		1751	1.11391			1094984	SRS283243	SRX113436	20111207	SRR393517
1094985 / SRS283238 / SRX112792 / 20111202 / SRR540285	14115557	985.43	1468	1.26033		1185	1.01736		1412450	0.893913		1313	1.12726		1141	0.979589		1265	1.08605			1094985	SRS283238	SRX112792	20111202	SRR540285
1094985 / SRS283238 / SRX113445 / 20111207 / SRR393526	17438128	1217.38	1758	1.22173		1669	1.15988		1779735	0.91175		1700	1.18142		1612	1.12027		1606	1.1161			1094985	SRS283238	SRX113445	20111207	SRR393526
1094986 / SRS284180 / SRX113227 / 20111207 / SRR392814	19696317	1375.03	2651	1.6311		1768	1.08781		2728504	1.23754		2465	1.51666		2595	1.59665		2690	1.6551			1094986	SRS284180	SRX113227	20111207	SRR392814
1094986 / SRS284180 / SRX145080 / 20120407 / SRR530262	50539400	3528.22	6733	1.61449		3999	0.95891		6941221	1.22695		5947	1.42602		5772	1.38405		6043	1.44904			1094986	SRS284180	SRX145080	20120407	SRR530262
1094987 / SRS285413 / SRX115114 / 20111207 / SRR397731	22433022	1566.08	2138	1.15498		2159	1.16633		2301777	0.916634		2085	1.12635		1992	1.07611		1894	1.02317			1094987	SRS285413	SRX115114	20111207	SRR397731
1094987 / SRS285413 / SRX115907 / 20111202 / SRR543725	18896030	1319.16	2013	1.29101		1778	1.1403		1896815	0.896757		1705	1.09348		1591	1.02037		1718	1.10182			1094987	SRS285413	SRX115907	20111202	SRR543725
1094988 / SRS283245 / SRX112799 / 20111202 / SRR543730	14701679	1026.34	1523	1.25542		1342	1.10622		1487087	0.903628		1345	1.10869		1238	1.02049		1370	1.1293			1094988	SRS283245	SRX112799	20111202	SRR543730
1094988 / SRS283245 / SRX113441 / 20111207 / SRR393522	20196107	1409.92	1918	1.1509		1896	1.1377		2081667	0.920797		1846	1.1077		1772	1.06329		1733	1.03989			1094988	SRS283245	SRX113441	20111207	SRR393522
1094989 / SRS284316 / SRX113447 / 20111207 / SRR393528	20137240	1405.81	1971	1.18616		1950	1.17352		2064130	0.915709		1976	1.18917		1795	1.08024		1822	1.09649			1094989	SRS284316	SRX113447	20111207	SRR393528
1094989 / SRS284316 / SRX115909 / 20111202 / SRR543722	18888325	1318.62	2065	1.3249		1870	1.19979		1893703	0.895651		1666	1.0689		1585	1.01693		1776	1.13948			1094989	SRS284316	SRX115909	20111202	SRR543722
1094990 / SRS283239 / SRX112793 / 20111202 / SRR540283	16185901	1129.96	1839	1.3769		1587	1.18822		1671493	0.922546		1413	1.05794		1436	1.07516		1596	1.19496			1094990	SRS283239	SRX112793	20111202	SRR540283
1094990 / SRS283239 / SRX113437 / 20111207 / SRR393518	21443824	1497.02	2214	1.25121		2193	1.23935		2239163	0.932833		1939	1.0958		1892	1.06924		1947	1.10032			1094990	SRS283239	SRX113437	20111207	SRR393518
1094991 / SRS283241 / SRX112795 / 20111202 / SRR543729	18257104	1274.55	2061	1.36805		1736	1.15232		1863798	0.911984		1643	1.09059		1538	1.02089		1752	1.16294			1094991	SRS283241	SRX112795	20111202	SRR543729
1094991 / SRS283241 / SRX113444 / 20111207 / SRR393525	22646347	1580.97	2376	1.27147		2247	1.20243		2355256	0.929095		2043	1.09327		2203	1.17889		2269	1.21421			1094991	SRS283241	SRX113444	20111207	SRR393525
1094992 / SRS284314 / SRX113435 / 20111207 / SRR393516	19631909	1370.53	1902	1.1741		1985	1.22533		2051138	0.933368		1801	1.11175		1816	1.12101		1664	1.02718			1094992	SRS284314	SRX113435	20111207	SRR393516
1094992 / SRS284314 / SRX115906 / 20111202 / SRR543728	16613354	1159.8	1881	1.37211		1578	1.15108		1720354	0.925083		1542	1.12482		1443	1.0526		1492	1.08835			1094992	SRS284314	SRX115906	20111202	SRR543728
1094993 / SRS283236 / SRX112790 / 20111202 / SRR540284	13120088	915.93	997	0.920905		1331	1.22941		1259097	0.85732		838	0.77404		941	0.869179		1660	1.5333			1094993	SRS283236	SRX112790	20111202	SRR540284
1094993 / SRS283236 / SRX113442 / 20111207 / SRR393523	19045703	1329.61	1880	1.19624		1799	1.1447		2024233	0.949476		1732	1.10207		1659	1.05562		1727	1.09888			1094993	SRS283236	SRX113442	20111207	SRR393523
1094993 / SRS283236 / SRX145081 / 20120407 / SRR530263	58750283	4101.44	5844	1.20547		5667	1.16896		6191118	0.941411		5206	1.07387		4862	1.00291		5524	1.13946			1094993	SRS283236	SRX145081	20120407	SRR530263
1094994 / SRS284315 / SRX113438 / 20111207 / SRR393519	16490966	1151.26	1545	1.13537		1634	1.20078		1621026	0.878141		1494	1.0979		1552	1.14052		1497	1.1001			1094994	SRS284315	SRX113438	20111207	SRR393519
1094994 / SRS284315 / SRX115908 / 20111202 / SRR540282	16351205	1141.5	1532	1.13544		1518	1.12507		1579448	0.862931		1355	1.00426		1269	0.94052		1483	1.09913			1094994	SRS284315	SRX115908	20111202	SRR540282
1094995 / SRS283233 / SRX112787 / 20111202 / SRR543721	17600492	1228.71	1712	1.17879		1676	1.154		1809814	0.918606		1596	1.09892		1475	1.0156		1517	1.04452			1094995	SRS283233	SRX112787	20111202	SRR543721
1094995 / SRS283233 / SRX113449 / 20111207 / SRR393530	23537239	1643.17	2474	1.2738		2373	1.2218		2450696	0.930153		2335	1.20223		2031	1.04571		2301	1.18472			1094995	SRS283233	SRX113449	20111207	SRR393530
1094996 / SRS283240 / SRX112794 / 20111202 / SRR543726	15726694	1097.9	1712	1.31924		1546	1.19132		1623119	0.922005		1460	1.12505		1411	1.08729		1542	1.18824			1094996	SRS283240	SRX112794	20111202	SRR543726
1094996 / SRS283240 / SRX113439 / 20111207 / SRR393520	21275776	1485.29	2160	1.23034		2229	1.26964		2223593	0.933663		1975	1.12496		1898	1.0811		1965	1.11927			1094996	SRS283240	SRX113439	20111207	SRR393520
1094997 / SRS283244 / SRX112798 / 20111202 / SRR543727	22586680	1576.81	2314	1.24156		2178	1.16859		2342316	0.926432		2178	1.16859		1823	0.978117		1997	1.07148			1094997	SRS283244	SRX112798	20111202	SRR543727
1094997 / SRS283244 / SRX113433 / 20111207 / SRR393514	19881877	1387.98	1988	1.21176		2014	1.2276		2092145	0.940058		1893	1.15385		1688	1.0289		1695	1.03316			1094997	SRS283244	SRX113433	20111207	SRR393514
1094998 / SRS284313 / SRX113434 / 20111207 / SRR393515	21979506	1534.42	2284	1.25932		2163	1.1926		2256926	0.917318		1938	1.06854		1969	1.08564		1980	1.0917			1094998	SRS284313	SRX113434	20111207	SRR393515
1094998 / SRS284313 / SRX115249 / 20111202 / SRR540280	12575120	877.89	1266	1.22005		1138	1.0967		1281481	0.910375		1026	0.988762		1053	1.01478		1062	1.02346			1094998	SRS284313	SRX115249	20111202	SRR540280
1094999 / SRS283246 / SRX112800 / 20111202 / SRR543731	23419818	1634.97	2448	1.26673		2312	1.19636		2460132	0.938416		2208	1.14254		2077	1.07475		2216	1.14668			1094999	SRS283246	SRX112800	20111202	SRR543731
1094999 / SRS283246 / SRX113446 / 20111207 / SRR393527	19013458	1327.36	1935	1.23332		2011	1.28176		2018125	0.948216		1851	1.17978		1787	1.13899		1867	1.18998			1094999	SRS283246	SRX113446	20111207	SRR393527
1095000 / SRS283237 / SRX112791 / 20111202 / SRR543724	18709097	1306.11	2854	1.84866		1722	1.11542		2708489	1.29329		2443	1.58244		2422	1.56884		2414	1.56365			1095000	SRS283237	SRX112791	20111202	SRR543724
1095000 / SRS283237 / SRX113448 / 20111207 / SRR393529	24615302	1718.43	3349	1.64879		2372	1.16779		3594026	1.30436		3353	1.65076		3273	1.61138		3444	1.69556			1095000	SRS283237	SRX113448	20111207	SRR393529
1182531 / SRS348838 / SRX158129 / 20120622 / SRR519147	22813788	1592.66	1940	1.03053		2005	1.06506		2350905	0.920573		1945	1.03319		1986	1.05497		1867	0.991752			1182531	SRS348838	SRX158129	20120622	SRR519147
1182531 / SRS348838 / SRX160058 / 20120630 / SRR521666	21280524	1485.62	1893	1.07801		1825	1.03929		2188994	0.91893		1819	1.03587		1718	0.978357		1735	0.988038			1182531	SRS348838	SRX160058	20120630	SRR521666
1182531 / SRS348838 / SRX176482 / 20120713 / SRR538774	19942179	1392.19	1963	1.1929		1858	1.12909		2044796	0.916005		1911	1.1613		1678	1.01971		1645	0.999654			1182531	SRS348838	SRX176482	20120713	SRR538774
1182532 / SRS348835 / SRX158125 / 20120622 / SRR519150	21075361	1471.3	1701	0.978105		1761	1.01261		2109092	0.894007		1747	1.00456		1784	1.02583		1840	1.05803			1182532	SRS348835	SRX158125	20120622	SRR519150
1182532 / SRS348835 / SRX160059 / 20120630 / SRR521668	19893064	1388.76	1571	0.957042		1640	0.999076		1992155	0.894627		1652	1.00639		1701	1.03624		1663	1.01309			1182532	SRS348835	SRX160059	20120630	SRR521668
1182532 / SRS348835 / SRX176480 / 20120713 / SRR538775	22819274	1593.04	2255	1.19757		2085	1.10729		2273611	0.890092		2143	1.13809		1975	1.04887		1782	0.946373			1182532	SRS348835	SRX176480	20120713	SRR538775
1182533 / SRS348834 / SRX158131 / 20120622 / SRR519148	17642023	1231.61	1445	0.992604		1496	1.02764		1754121	0.888242		1412	0.969935		1472	1.01115		1405	0.965127			1182533	SRS348834	SRX158131	20120622	SRR519148
1182533 / SRS348834 / SRX160056 / 20120630 / SRR521670	19222629	1341.96	1512	0.953225		1650	1.04023		1918441	0.891571		1619	1.02068		1581	0.996725		1542	0.972138			1182533	SRS348834	SRX160056	20120630	SRR521670
1182533 / SRS348834 / SRX176484 / 20120713 / SRR538781	18659975	1302.68	1739	1.12939		1724	1.11965		1864782	0.892765		1825	1.18525		1563	1.01509		1430	0.928713			1182533	SRS348834	SRX176484	20120713	SRR538781
1182534 / SRS348836 / SRX158133 / 20120622 / SRR519149	20346495	1420.42	1618	0.963708		1635	0.973833		1984288	0.871235		1623	0.966686		1578	0.939883		1535	0.914271			1182534	SRS348836	SRX158133	20120622	SRR519149
1182534 / SRS348836 / SRX160055 / 20120630 / SRR521669	19353811	1351.12	1490	0.932988		1483	0.928605		1888800	0.871846		1614	1.01063		1551	0.971184		1555	0.973689			1182534	SRS348836	SRX160055	20120630	SRR521669
1182534 / SRS348836 / SRX176477 / 20120713 / SRR538780	17094855	1193.42	1584	1.12291		1468	1.04068		1667005	0.871148		1559	1.10519		1389	0.984676		1402	0.993892			1182534	SRS348836	SRX176477	20120713	SRR538780
1182535 / SRS348841 / SRX158127 / 20120622 / SRR519153	20749319	1448.54	1621	0.946751		1751	1.02268		2087781	0.898879		1838	1.07349		1690	0.98705		1724	1.00691			1182535	SRS348841	SRX158127	20120622	SRR519153
1182535 / SRS348841 / SRX170861 / 20120630 / SRR527188	22502449	1570.93	1805	0.972084		1899	1.02271		2263155	0.898473		1846	0.994165		1870	1.00709		1881	1.01301			1182535	SRS348841	SRX170861	20120630	SRR527188
1182535 / SRS348841 / SRX176481 / 20120713 / SRR538782	20223469	1411.83	1965	1.17751		1922	1.15174		2032688	0.897915		1901	1.13916		1834	1.09901		1747	1.04687			1182535	SRS348841	SRX176481	20120713	SRR538782
1182536 / SRS348842 / SRX158132 / 20120622 / SRR519155	22144763	1545.96	1805	0.987785		1811	0.991069		2146775	0.866036		1814	0.992711		1656	0.906245		1720	0.941269			1182536	SRS348842	SRX158132	20120622	SRR519155
1182536 / SRS348842 / SRX170858 / 20120630 / SRR527189	23536127	1643.09	1915	0.98603		1988	1.02362		2283959	0.866909		1981	1.02001		1810	0.931966		1853	0.954106			1182536	SRS348842	SRX170858	20120630	SRR527189
1182536 / SRS348842 / SRX176479 / 20120713 / SRR538773	18454189	1288.31	1631	1.07106		1662	1.09142		1794798	0.868842		1735	1.13936		1495	0.981754		1495	0.981754			1182536	SRS348842	SRX176479	20120713	SRR538773
1182537 / SRS348839 / SRX158134 / 20120622 / SRR519151	21430211	1496.07	1807	1.02185		1752	0.99075		2116676	0.882365		1798	1.01676		1815	1.02638		1800	1.01789			1182537	SRS348839	SRX158134	20120622	SRR519151
1182537 / SRS348839 / SRX160054 / 20120630 / SRR521667	20040673	1399.07	1598	0.96632		1736	1.04977		1980695	0.882929		1637	0.989903		1686	1.01953		1648	0.996555			1182537	SRS348839	SRX160054	20120630	SRR521667
1182537 / SRS348839 / SRX176478 / 20120713 / SRR538772	18988862	1325.64	1822	1.1628		1715	1.09451		1874800	0.882016		1776	1.13344		1672	1.06707		1645	1.04984			1182537	SRS348839	SRX176478	20120713	SRR538772
1182538 / SRS348840 / SRX158130 / 20120622 / SRR519143	21743911	1517.97	1890	1.05337		1847	1.0294		2243538	0.921756		1846	1.02885		1744	0.971998		1923	1.07176			1182538	SRS348840	SRX158130	20120622	SRR519143
1182538 / SRS348840 / SRX160057 / 20120630 / SRR521671	22998067	1605.53	1963	1.03439		1828	0.963255		2374596	0.922399		1846	0.97274		1922	1.01279		1890	0.995926			1182538	SRS348840	SRX160057	20120630	SRR521671
1182538 / SRS348840 / SRX175896 / 20120713 / SRR569449	18533843	1293.87	1903	1.24431		1856	1.21358		1916405	0.923724		1816	1.18743		1556	1.01742		1599	1.04554			1182538	SRS348840	SRX175896	20120713	SRR569449
1182539 / SRS348833 / SRX158126 / 20120622 / SRR519136	22831227	1593.88	1830	0.971356		1875	0.995241		2289622	0.89589		1883	0.999488		1827	0.969763		1891	1.00373			1182539	SRS348833	SRX158126	20120622	SRR519136
1182539 / SRS348833 / SRX170862 / 20120630 / SRR527187	23893448	1668.03	2005	1.01693		1968	0.998166		2394225	0.895172		2013	1.02099		1853	0.939838		1889	0.958097			1182539	SRS348833	SRX170862	20120630	SRR527187
1182539 / SRS348833 / SRX176485 / 20120713 / SRR538787	21937627	1531.5	2150	1.1877		1983	1.09544		2197405	0.894831		2076	1.14682		1829	1.01037		1842	1.01755			1182539	SRS348833	SRX176485	20120713	SRR538787
1182540 / SRS348837 / SRX158128 / 20120622 / SRR519139	16994143	1186.38	1274	0.908503		1448	1.03258		1686936	0.886788		1435	1.02331		1462	1.04257		1344	0.958421			1182540	SRS348837	SRX158128	20120622	SRR519139
1182540 / SRS348837 / SRX170859 / 20120630 / SRR527186	16137407	1126.57	1291	0.969502		1418	1.06488		1599362	0.885387		1396	1.04835		1358	1.01982		1299	0.97551			1182540	SRS348837	SRX170859	20120630	SRR527186
1182540 / SRS348837 / SRX176483 / 20120713 / SRR538786	19791866	1381.7	1881	1.15175		1768	1.08256		1965527	0.887182		1871	1.14563		1779	1.0893		1552	0.950301			1182540	SRS348837	SRX176483	20120713	SRR538786

## Sheet: SuppTable6_RPKM
gene	CBS1954	CBS6318	CDC317	GA1	InterPro	CGD annotation
CPAR2_205875	0	0	76	60		Uncharacterized ORF; Ortholog of <i>Candida orthopsilosis Co 90-125</i> : CORT_0F01210
CPAR2_104195	2	0	354	152		Uncharacterized ORF; Ortholog of <i>C. albicans SC5314</i> : orf19.2191.1, <i>C. dubliniensis CD36</i> : Cd36_11730, <i>Candida tenuis NRRL Y-1498</i> : CANTEDRAFT_109454 and <i>Debaryomyces hansenii CBS767</i> : DEHA2C10076g
CPAR2_207790	8	4	202	154		Uncharacterized ORF; Ortholog of <i>C. albicans SC5314</i> : orf19.675.1, <i>Candida tenuis NRRL Y-1498</i> : cten_CGOB_00017, <i>Pichia stipitis Pignal</i> : psti_CGOB_00157 and <i>Candida orthopsilosis Co 90-125</i> : CORT_0B10130
CPAR2_403450	6	6	730	608		Uncharacterized ORF; Ortholog of <i>C. albicans SC5314</i> : orf19.3366.1, <i>C. dubliniensis CD36</i> : Cd36_43170, <i>Candida tenuis NRRL Y-1498</i> : CANTEDRAFT_113781 and <i>Pichia stipitis Pignal</i> : psti_CGOB_00190
CPAR2_503120	8	4	116	114	CHCH	Uncharacterized ORF; Ortholog(s) have role in mitochondrial respiratory chain complex IV assembly and mitochondrial intermembrane space, nucleus localization
CPAR2_103040	6	2	718	354		Uncharacterized ORF; Ortholog of <i>C. albicans SC5314</i> : orf19.2511.2, <i>Candida tenuis NRRL Y-1498</i> : CANTEDRAFT_116324, <i>Debaryomyces hansenii CBS767</i> : DEHA2G01980g and <i>Pichia stipitis Pignal</i> : PICST_45936
CPAR2_501415	0	0	76	36	Protein of unknown function DUF3743	Uncharacterized ORF; Ortholog of <i>C. albicans SC5314</i> : orf19.4418.1, <i>Candida tenuis NRRL Y-1498</i> : CANTEDRAFT_105081, <i>Debaryomyces hansenii CBS767</i> : DEHA2D12298g and <i>Pichia stipitis Pignal</i> : psti_CGOB_00211
CPAR2_807690	6	0	402	94		Uncharacterized ORF; Ortholog(s) have protein channel activity, role in mitochondrial outer membrane translocase complex assembly, protein import into mitochondrial matrix and mitochondrial outer membrane translocase complex localization
CPAR2_302200	0	0	14	20		Uncharacterized ORF; Ortholog of <i>Candida orthopsilosis Co 90-125</i> : CORT_0E04300, <i>Spathaspora passalidarum NRRL Y-27907</i> : spas_CGOB_00007, <i>Candida tropicalis MYA-3404</i> : CTRG_00421 and <i>Candida albicans WO-1</i> : CAWG_05379
CPAR2_405130	4	0	2078	520	Protein of unknown function DUF1748, fungi	Uncharacterized ORF; Ortholog(s) have cytosol localization
CPAR2_501360	8	8	106	42
CPAR2_500340	0	0	1082	222		Uncharacterized ORF; Ortholog of <i>C. albicans SC5314</i> : orf19.2770, <i>C. dubliniensis CD36</i> : Cd36_42220, <i>Debaryomyces hansenii CBS767</i> : DEHA2G17754g and <i>Pichia stipitis Pignal</i> : PICST_31424
CPAR2_107930	4	4	1992	354	NADH:ubiquinone oxidoreductase, B18 subunit	Uncharacterized ORF; Has domain(s) with predicted NADH dehydrogenase (ubiquinone) activity and mitochondrion localization
CPAR2_108440	0	2	170	118	Uncharacterised protein family SERF	Uncharacterized ORF; Ortholog(s) have cytoplasm, nucleus localization
CPAR2_108915	0	8	158	200		Uncharacterized ORF; Ortholog of <i>C. albicans SC5314</i> : orf19.3064.1, <i>Candida tenuis NRRL Y-1498</i> : CANTEDRAFT_102387, <i>Debaryomyces hansenii CBS767</i> : DEHA2B06776g and <i>Pichia stipitis Pignal</i> : psti_CGOB_00149
CPAR2_105740	2	6	102	66		Uncharacterized ORF
CPAR2_701780	8	8	120	86	DASH complex, subunit Dad4	Uncharacterized ORF; Ortholog(s) have microtubule binding activity, role in mitosis, mitotic spindle organization in nucleus, regulation of microtubule polymerization or depolymerization and DASH complex, spindle localization
CPAR2_213840	0	0	286	344	Cytochrome c oxidase copper chaperone; MTCP1	Uncharacterized ORF; Ortholog(s) have copper chaperone activity, role in intracellular copper ion transport, mitochondrial respiratory chain complex IV assembly and cytosol, mitochondrial intermembrane space localization
CPAR2_804880	0	0	292	54		Uncharacterized ORF; Ortholog of <i>C. albicans SC5314</i> : orf19.4837.1, <i>Candida tenuis NRRL Y-1498</i> : CANTEDRAFT_111283, <i>Debaryomyces hansenii CBS767</i> : DEHA2B10604g and <i>Pichia stipitis Pignal</i> : PICST_40454
CPAR2_407590	0	0	20	68		Uncharacterized ORF; Ortholog of <i>C. albicans SC5314</i> : orf19.2178.1, <i>Candida tenuis NRRL Y-1498</i> : CANTEDRAFT_116308, <i>Debaryomyces hansenii CBS767</i> : DEHA2C09768g and <i>Pichia stipitis Pignal</i> : psti_CGOB_00121
CPAR2_807510	4	0	21814	4362	Proteolipid membrane potential modulator	Uncharacterized ORF; Ortholog(s) have role in cation transport, regulation of membrane potential and plasma membrane localization
CPAR2_100770	0	0	6768	2060		Uncharacterized ORF; Ortholog of <i>Candida orthopsilosis Co 90-125</i> : CORT_0F00874
CPAR2_102120	0	6	1866	20		Uncharacterized ORF; Ortholog of <i>Candida orthopsilosis Co 90-125</i> : CORT_0B03430
CPAR2_806510	0	0	2218	1106		Uncharacterized ORF; Ortholog of <i>C. albicans SC5314</i> : orf19.216.1, <i>Candida tenuis NRRL Y-1498</i> : CANTEDRAFT_109089, <i>Debaryomyces hansenii CBS767</i> : DEHA2B13508g and <i>Pichia stipitis Pignal</i> : PICST_59544
CPAR2_211700	0	0	28	48	Protein of unknown function DUF2611	Uncharacterized ORF; Ortholog of <i>C. albicans SC5314</i> : orf19.909.1, <i>C. dubliniensis CD36</i> : Cd36_17965, <i>Candida tenuis NRRL Y-1498</i> : CANTEDRAFT_112898 and <i>Debaryomyces hansenii CBS767</i> : DEHA2G05588g
CPAR2_808530	6	4	358	396	Protein translocase SEC61 complex, gamma subunit; Protein translocase complex, SecE/Sec61-gamma subunit; Protein translocase SecE domain	Uncharacterized ORF; Ortholog(s) have P-P-bond-hydrolysis-driven protein transmembrane transporter activity, structural molecule activity
CPAR2_700780	8	2	210	530	Protein of unknown function DUF2611	Uncharacterized ORF; Ortholog(s) have proton-transporting ATP synthase activity, rotational mechanism activity and role in ATP synthesis coupled proton transport, mitochondrial proton-transporting ATP synthase complex assembly
CPAR2_809010	6	6	528	58		Uncharacterized ORF; Ortholog of <i>Candida orthopsilosis Co 90-125</i> : CORT_0G00110
CPAR2_600420	4	4	70	62		Uncharacterized ORF; Ortholog of <i>Debaryomyces hansenii CBS767</i> : DEHA2B03916g, <i>Pichia stipitis Pignal</i> : psti_CGOB_00152, <i>Candida orthopsilosis Co 90-125</i> : CORT_0H02370 and <i>Spathaspora passalidarum NRRL Y-27907</i> : SPAPADRAFT_63368
CPAR2_208450	0	2	334	330		Uncharacterized ORF; Ortholog of <i>C. albicans SC5314</i> : orf19.5064.1, <i>C. dubliniensis CD36</i> : Cd36_07450, <i>Candida tenuis NRRL Y-1498</i> : CANTEDRAFT_116488 and <i>Debaryomyces hansenii CBS767</i> : DEHA2F26114g
CPAR2_105360	0	0	1776	844		Uncharacterized ORF; Ortholog of <i>C. albicans SC5314</i> : orf19.6852.1, <i>Lodderomyces elongisporus NRLL YB-4239</i> : LELG_04828, <i>Debaryomyces hansenii CBS767</i> : DEHA2D13354g and <i>Candida orthopsilosis Co 90-125</i> : CORT_0B06570
CPAR2_800500	2	8	18	36		Uncharacterized ORF
CPAR2_801735	0	0	90	20		Uncharacterized ORF; Ortholog of <i>C. albicans SC5314</i> : orf19.4949, <i>C. dubliniensis CD36</i> : Cd36_84090, <i>Candida orthopsilosis Co 90-125</i> : CORT_0B03960 and <i>Spathaspora passalidarum NRRL Y-27907</i> : SPAPADRAFT_141253
CPAR2_104640	0	0	84	46		Uncharacterized ORF; Ortholog of <i>C. albicans SC5314</i> : orf19.36.1 and <i>Candida orthopsilosis Co 90-125</i> : CORT_0B05695
CPAR2_701090	8	0	234	174	Translation machinery associated TMA7	Uncharacterized ORF; Ortholog(s) have role in cytoplasmic translation and cytoplasm, nucleus localization
CPAR2_602480	0	0	1542	200		Uncharacterized ORF; Ortholog(s) have enzyme regulator activity, role in cation transport and plasma membrane localization
CPAR2_209740	2	0	626	336	Zinc finger, DPH-type	Uncharacterized ORF; Ortholog(s) have electron carrier activity, iron ion binding, zinc ion binding activity, role in peptidyl-diphthamide biosynthetic process from peptidyl-histidine, tRNA wobble uridine modification and cytosol, nucleus localization
CPAR2_203260	6	2	648	200	Protein of unknown function DUF1242	Uncharacterized ORF; Ortholog of <i>S. cerevisiae</i> : KSH1, <i>C. albicans SC5314</i> : orf19.1848.1, <i>C. dubliniensis CD36</i> : Cd36_32390, <i>Candida tenuis NRRL Y-1498</i> : CANTEDRAFT_116778 and <i>Debaryomyces hansenii CBS767</i> : DEHA2A10604g
CPAR2_102440	0	0	68	50	Endoplasmic reticulum, stress-associated Ramp4	Uncharacterized ORF; Ortholog(s) have endoplasmic reticulum localization
CPAR2_203800	4	0	190	62	Nucleotide excision repair, TFIIH, subunit TTDA	Uncharacterized ORF; Ortholog(s) have role in nucleotide-excision repair, phosphorylation of RNA polymerase II C-terminal domain, transcription from RNA polymerase II promoter and core TFIIH complex, cytosol, holo TFIIH complex localization
CPAR2_806330	0	0	162	176	Oligosaccaryltransferase	Uncharacterized ORF; Ortholog of <i>C. albicans SC5314</i> : orf19.1360.1, <i>C. dubliniensis CD36</i> : Cd36_51250, <i>Candida orthopsilosis Co 90-125</i> : CORT_0C02810 and <i>Candida tropicalis MYA-3404</i> : CTRG_01981
CPAR2_106560	4	2	45564	3860	Proteolipid membrane potential modulator	Uncharacterized ORF; Ortholog(s) have role in cation transport, cellular response to cation stress, regulation of membrane potential and cytoplasm, plasma membrane localization
CPAR2_404470	4	4	14	94	Ribosomal protein, zinc-binding domain	Uncharacterized ORF; Ortholog(s) have structural constituent of ribosome activity and mitochondrial large ribosomal subunit localization
CPAR2_206910	0	0	4934	3418		Uncharacterized ORF; Ortholog of <i>C. albicans SC5314</i> : orf19.5114.1, <i>C. dubliniensis CD36</i> : Cd36_02630, <i>Candida tenuis NRRL Y-1498</i> : cten_CGOB_00051 and <i>Pichia stipitis Pignal</i> : psti_CGOB_00173
CPAR2_100780	2	0	690	112		Uncharacterized ORF; Ortholog of <i>Candida orthopsilosis Co 90-125</i> : CORT_0F00877
CPAR2_208910	0	0	30	10		Uncharacterized ORF; Ortholog of <i>C. albicans SC5314</i> : orf19.6222.1, <i>Candida tenuis NRRL Y-1498</i> : CANTEDRAFT_114047, <i>Debaryomyces hansenii CBS767</i> : DEHA2D14388g and <i>Pichia stipitis Pignal</i> : PICST_37629
CPAR2_303460	0	0	296	122	Non-classical export protein 1	Uncharacterized ORF; Ortholog(s) have role in protein secretion
CPAR2_401885	2	0	12	10		Uncharacterized ORF; Ortholog of <i>C. albicans SC5314</i> : orf19.2917.1, <i>Pichia stipitis Pignal</i> : psti_CGOB_00141, <i>Candida orthopsilosis Co 90-125</i> : CORT_0E01925 and <i>Spathaspora passalidarum NRRL Y-27907</i> : spas_CGOB_00016
CPAR2_301030	0	0	348	224		Uncharacterized ORF; Ortholog of <i>Candida orthopsilosis Co 90-125</i> : CORT_0H01050
CPAR2_105440	8	0	1734	748		Uncharacterized ORF; Ortholog of <i>C. albicans SC5314</i> : orf19.772.1, <i>Lodderomyces elongisporus NRLL YB-4239</i> : LELG_01504, <i>Pichia stipitis Pignal</i> : psti_CGOB_00118 and <i>Candida orthopsilosis Co 90-125</i> : CORT_0B06660
CPAR2_405060	0	0	314	110		Uncharacterized ORF; Ortholog of <i>C. albicans SC5314</i> : orf19.1624.1 and <i>Candida orthopsilosis Co 90-125</i> : CORT_0C04470
CPAR2_701770	4	0	40	178	H/ACA ribonucleoprotein complex, subunit Nop10	Uncharacterized ORF; Ortholog(s) have RNA binding activity, role in cleavage involved in rRNA processing, rRNA pseudouridine synthesis, snRNA pseudouridine synthesis and box H/ACA snoRNP complex localization
CPAR2_204090	6	0	15494	2546		Uncharacterized ORF; Ortholog of <i>S. cerevisiae</i> : YPR036W-A, <i>C. albicans SC5314</i> : orf19.6311, <i>C. dubliniensis CD36</i> : Cd36_30200, <i>Candida tenuis NRRL Y-1498</i> : CANTEDRAFT_114848 and <i>Debaryomyces hansenii CBS767</i> : DEHA2G22726g
CPAR2_702590	8	8	328	100	G-protein gamma-like domain	Uncharacterized ORF; Ortholog(s) have signal transducer activity, role in heterotrimeric G-protein complex cycle, pheromone-dependent signal transduction involved in conjugation with cellular fusion and cytoplasm, heterotrimeric G-protein complex localization
CPAR2_403050	4	0	88	38	Ubiquitin supergroup; Ubiquitin	Uncharacterized ORF; Ortholog(s) have protein tag activity and role in cell morphogenesis involved in conjugation with cellular fusion, cellular protein localization, cellular protein modification process, mRNA cis splicing, via spliceosome
CPAR2_209920	0	0	222	38		Uncharacterized ORF; Ortholog of <i>C. albicans SC5314</i> : orf19.5210.1, <i>C. dubliniensis CD36</i> : Cd36_23330, <i>Lodderomyces elongisporus NRLL YB-4239</i> : LELG_01226 and <i>Pichia stipitis Pignal</i> : psti_CGOB_00206
CPAR2_405920	2	0	196	86	Vacuolar ATPase assembly integral membrane protein VMA21-like domain	Uncharacterized ORF; Ortholog(s) have role in vacuolar proton-transporting V-type ATPase complex assembly and endoplasmic reticulum membrane localization
CPAR2_211300	2	8	24	12	Like-Sm (LSM) domain; Ribonucleoprotein LSM domain; Ribonucleoprotein LSM domain, eukaryotic/archaea-type	Uncharacterized ORF; Ortholog(s) have role in mRNA splicing, via spliceosome and U1 snRNP, U2-type prespliceosome, U4/U6 x U5 tri-snRNP complex, U5 snRNP, cytosol localization
CPAR2_206850	0	0	466	244	Mitochondrial outer membrane translocase complex, subunit Tom5	Uncharacterized ORF; Ortholog(s) have protein channel activity and role in mitochondrial outer membrane translocase complex assembly, protein targeting to mitochondrion
CPAR2_213060	0	0	7192	2244		Uncharacterized ORF; Ortholog of <i>Candida orthopsilosis Co 90-125</i> : CORT_0A12370
CPAR2_202870	90	46	6	6		Uncharacterized ORF; Ortholog of <i>Candida orthopsilosis Co 90-125</i> : CORT_0D02950
CPAR2_107200	60	10	8	2		Uncharacterized ORF; Ortholog(s) have mating pheromone activity and role in cell cycle arrest in response to pheromone, cell morphogenesis involved in conjugation with cellular fusion
CPAR2_401850	24	28	2	2		Uncharacterized ORF; Ortholog of <i>C. albicans SC5314</i> : orf19.2509, <i>C. dubliniensis CD36</i> : Cd36_80970, <i>Lodderomyces elongisporus NRLL YB-4239</i> : LELG_04407 and <i>Candida orthopsilosis Co 90-125</i> : CORT_0E01890
CPAR2_704330	12	10	4	0	Major facilitator superfamily domain, general substrate transporter; Major facilitator superfamily; Major facilitator superfamily domain	Uncharacterized ORF; Has domain(s) with predicted role in transmembrane transport and integral to membrane localization
CPAR2_210190	40	34	4	2		Uncharacterized ORF; Ortholog of <i>Candida orthopsilosis Co 90-125</i> : CORT_0A09470
CPAR2_107570	54	36	8	6	Methyltransferase type 11	Uncharacterized ORF; Ortholog(s) have trans-aconitate 3-methyltransferase activity and cytosol localization
CPAR2_808340	14	28	2	2		Uncharacterized ORF; Ortholog of <i>Candida orthopsilosis Co 90-125</i> : CORT_0C00830
CPAR2_209370	54	50	2	2	RNA recognition motif domain; Nucleotide-binding, alpha-beta plait	Uncharacterized ORF; Has domain(s) with predicted nucleic acid binding, nucleotide binding activity
CPAR2_104940	56	16	8	4	Flavin monooxygenase-like	Uncharacterized ORF; Has domain(s) with predicted N,N-dimethylaniline monooxygenase activity, NADP binding, flavin adenine dinucleotide binding activity and role in oxidation-reduction process
CPAR2_206100	34	24	0	2		Uncharacterized ORF; Ortholog of <i>Candida orthopsilosis Co 90-125</i> : CORT_0D06240
CPAR2_100480	12	10	8	2	NAD(P)-binding domain; NAD-dependent epimerase/dehydratase	Uncharacterized ORF; Similar to S. cerevisiae Gre2p (methylglyoxal reductase); expression increased in fluconazole and voriconazole resistant strains
CPAR2_208810	10	20	2	0	Allergen V5/Tpx-1-related; CAP domain	Uncharacterized ORF; Ortholog of <i>C. albicans SC5314</i> : orf19.6200, <i>C. dubliniensis CD36</i> : Cd36_06580, <i>Candida tenuis NRRL Y-1498</i> : CANTEDRAFT_116507 and <i>Pichia stipitis Pignal</i> : PICST_79035

## Sheet: SuppTable7_virulence
family	# genes	#	CDC317	#	CBS1954	#	CBS6318	#	GA1	function
SOD	8	2	CPAR2_500330 CPAR2_500390	2	CBS1954_g197.t1 CBS1954_g203.t1	2	CBS6318_g193.t1 CBS6318_g199.t1	2	GA1_g502.t1 GA1_g508.t1	Superoxide dismutase, copper/zinc, binding site; Superoxide dismutase (Cu/Zn) / chaperones; Superoxide dismutase, copper/zinc binding domain
SOD	4	1	CPAR2_213080	1	CBS1954_g5590.t1	1	CBS6318_g5572.t1	1	GA1_g5677.t1	Superoxide dismutase, copper/zinc binding domain; Filamin/ABP280 repeat-like
SOD	4	1	CPAR2_807540	1	CBS1954_g2268.t1	1	CBS6318_g3422.t1	1	GA1_g2012.t1	Manganese/iron superoxide dismutase, C-terminal; Manganese/iron superoxide dismutase
SOD	4	1	CPAR2_100790	1	CBS1954_g2028.t1	1	CBS6318_g3651.t1	1	GA1_g1767.t1	Manganese/iron superoxide dismutase, C-terminal; Manganese/iron superoxide dismutase; Manganese/iron superoxide dismutase, N-terminal
SOD	4	1	CPAR2_208070	1	CBS1954_g5105.t1	1	CBS6318_g5087.t1	1	GA1_g5191.t1	Superoxide dismutase, copper/zinc binding domain; Superoxide dismutase (Cu/Zn) / chaperones; Superoxide dismutase copper chaperone; Heavy metal-associated domain, HMA
SOD	4	1	CPAR2_213540	1	CBS1954_g5635.t1	1	CBS6318_g5616.t1	1	GA1_g3126.t1	Superoxide dismutase, copper/zinc binding domain
SOD	4	1	CPAR2_109280	1	CBS1954_g3700.t1	1	CBS6318_g2575.t1	1	GA1_g4345.t1	Manganese/iron superoxide dismutase, C-terminal; Manganese/iron superoxide dismutase, binding site; Manganese/iron superoxide dismutase; Manganese/iron superoxide dismutase, N-terminal
lipases	14	4	CPAR2_601730 CPAR2_601740 CPAR2_601750 CPAR2_601760	3	CBS1954_g706.t1 CBS1954_g707.t1 CBS1954_g708.t1	3	CBS6318_g1.t1 CBS6318_g1052.t1 CBS6318_g1053.t1	4	GA1_g2895.t1 GA1_g2896.t1 GA1_g2897.t1 GA1_g2898.t1	Acyl transferase/acyl hydrolase/lysophospholipase; Lysophospholipase, catalytic domain
lipases	9	2	CPAR2_701130 CPAR2_701140	2	CBS1954_g1014.t1 CBS1954_g1015.t1	3	CBS6318_g568.t1 CBS6318_g569.t1 CBS6318_g570.t1	2	GA1_g224.t1 GA1_g225.t1	Acyl transferase/acyl hydrolase/lysophospholipase; Lysophospholipase, catalytic domain
lipases	4	1	CPAR2_108800	1	CBS1954_g4341.t1	1	CBS6318_g4247.t1	1	GA1_g2822.t1	Domain of unknown function DUF676, lipase-like
lipases	4	1	CPAR2_213090	1	CBS1954_g5591.t1	1	CBS6318_g5573.t1	1	GA1_g5678.t1	Partial AB-hydrolase lipase domain; Alpha/beta hydrolase fold-1
lipases	4	1	CPAR2_101800	1	CBS1954_g3475.t1	1	CBS6318_g1763.t1	1	GA1_g2161.t1	Domain of unknown function DUF676, lipase-like
lipases	4	1	CPAR2_105810	1	CBS1954_g4058.t1	1	CBS6318_g3996.t1	1	GA1_g2539.t1	N-acyl-phosphatidylethanolamine-hydrolysing phospholipase D
lipases	4	1	CPAR2_403310	1	CBS1954_g3008.t1	1	CBS6318_g2100.t1	1	GA1_g1633.t1	Domain of unknown function DUF676, lipase-like
lipases	4	1	CPAR2_703350	1	CBS1954_g1224.t1	1	CBS6318_g780.t1	1	GA1_g437.t1	Phospholipase C, phosphatidylinositol-specific, Y domain; C2 membrane targeting protein; PLC-like phosphodiesterase, TIM beta/alpha-barrel domain; C2 calcium/lipid-binding domain, CaLB; C2 calcium-dependent membrane targeting; Phospholipase C, phosphatidylinositol-specific , X domain; Phosphoinositide phospholipase C
lipases	4	1	CPAR2_201730	1	CBS1954_g4514.t1	1	CBS6318_g4469.t2	1	GA1_g4573.t1	Partial AB-hydrolase lipase domain
lipases	4	1	CPAR2_808920	1	CBS1954_g2403.t1	1	CBS6318_g3557.t1	1	GA1_g2145.t1	Acyl transferase/acyl hydrolase/lysophospholipase; Lysophospholipase, catalytic domain
lipases	4	1	CPAR2_211570	1	CBS1954_g5445.t1	1	CBS6318_g5424.t1	1	GA1_g5528.t1	PLC-like phosphodiesterase, TIM beta/alpha-barrel domain; Phospholipase C, phosphatidylinositol-specific , X domain
lipases	4	1	CPAR2_805350	1	CBS1954_g1848.t2	1	CBS6318_g3212.t1	1	GA1_g3852.t2	Phospholipase D, phosphatidylserine synthase type; Phospholipase D/Transphosphatidylase; Phospholipase D-like domain
lipases	4	1	CPAR2_204700	1	CBS1954_g4801.t1	1	CBS6318_g4756.t1	1	GA1_g4862.t1	Acyl transferase/acyl hydrolase/lysophospholipase; Acyl transferase; Polyketide synthase, acyl transferase domain; Malonyl-CoA ACP transacylase, ACP-binding; Acyl transferase domain
lipases	4	1	CPAR2_105000	1	CBS1954_g3981.t1	1	CBS6318_g3919.t1	1	GA1_g2462.t1	Partial AB-hydrolase lipase domain
lipases	4	1	CPAR2_302650	1	CBS1954_g2519.t1	1	CBS6318_g1592.t1	1	GA1_g1147.t1	Acyl transferase/acyl hydrolase/lysophospholipase; Acyl transferase; Fatty acid synthase; Domain of unknown function DUF1729; Fatty acid synthase, beta subunit, fungi; Acyl transferase domain; Aldolase-type TIM barrel; MaoC-like dehydratase
lipases	4	1	CPAR2_210230	1	CBS1954_g5310.t1	1	CBS6318_g5290.t1	1	GA1_g5394.t1	Acyl transferase/acyl hydrolase/lysophospholipase; Triacylglycerol lipase; Patatin/Phospholipase A2-related
lipases	4	1	CPAR2_804680	1	CBS1954_g1785.t1	1	CBS6318_g3150.t1	1	GA1_g3788.t1	Acyl transferase/acyl hydrolase/lysophospholipase; Lysophospholipase, catalytic domain
lipases	4	1	CPAR2_502470	1	CBS1954_g408.t1	1	CBS6318_g405.t1	1	GA1_g712.t1	Phospholipase/carboxylesterase/thioesterase
lipases	4	1	CPAR2_502430	1	CBS1954_g404.t1	1	CBS6318_g401.t1	1	GA1_g708.t1	Lipase YDL109c; Domain of unknown function DUF676, lipase-like
lipases	4	1	CPAR2_100810	1	CBS1954_g2030.t1	1	CBS6318_g3653.t1	1	GA1_g1769.t1	PLC-like phosphodiesterase, TIM beta/alpha-barrel domain; SPX, N-terminal; Glycerophosphoryl diester phosphodiesterase; Phospholipase C, phosphatidylinositol-specific , X domain; Ankyrin repeat-containing domain; Ankyrin repeat
lipases	4	1	CPAR2_401090	1	CBS1954_g2789.t1	1	CBS6318_g1883.t1	1	GA1_g1416.t1	Acyl transferase/acyl hydrolase/lysophospholipase; Triacylglycerol lipase; Patatin/Phospholipase A2-related
lipases	4	1	CPAR2_503050	1	CBS1954_g464.t1	1	CBS6318_g43.t1	1	GA1_g771.t1	Patatin/Phospholipase A2-related; Acyl transferase/acyl hydrolase/lysophospholipase; Triacylglycerol lipase
lipases	4	1	CPAR2_701680	1	CBS1954_g1062.t1	1	CBS6318_g616.t1	1	GA1_g271.t1	Patatin/Phospholipase A2-related; Acyl transferase/acyl hydrolase/lysophospholipase; RmlC-like jelly roll fold; Cyclic nucleotide-binding-like; Cyclic nucleotide-binding domain
lipases	4	1	CPAR2_501700	1	CBS1954_g331.t1	1	CBS6318_g328.t2	1	GA1_g635.t1	Acyl transferase/acyl hydrolase/lysophospholipase; Lysophospholipase, catalytic domain
lipases	4	1	CPAR2_203660	1	CBS1954_g4700.t1	1	CBS6318_g4654.t1	1	GA1_g4759.t1	Phospholipase D family; Phospholipase D, eukaryota; Phospholipase D-like domain; Phospholipase D/Transphosphatidylase
lipases	4	1	CPAR2_807400	1	CBS1954_g2255.t1	1	CBS6318_g3409.t1	1	GA1_g1999.t1	Acyl transferase/acyl hydrolase/lysophospholipase; Thiolase-like, subgroup; Thiolase-like; Phosphopantethiene-protein transferase; 4'-phosphopantetheinyl transferase; Acyl transferase domain; Fatty acid synthase alpha subunit, yeast; Holo-[acyl carrier protein] synthase; NAD(P)-binding domain; Beta-ketoacyl synthase, active site; Beta-ketoacyl synthase, N-terminal; Beta-ketoacyl synthase, C-termi…
lipases	4	1	CPAR2_209600	1	CBS1954_g5248.t1	1	CBS6318_g5228.t1	1	GA1_g5332.t1	Domain of unknown function DUF676, lipase-like
MSF	35	9	CPAR2_400100 CPAR2_403890 CPAR2_407250 CPAR2_407290 CPAR2_407300 CPAR2_407310 CPAR2_808330 CPAR2_808390 CPAR2_808410	9	CBS1954_g2346.t1 CBS1954_g2352.t1 CBS1954_g2354.t1 CBS1954_g2698.t1 CBS1954_g3065.t1 CBS1954_g3395.t1 CBS1954_g3400.t1 CBS1954_g3401.t1 CBS1954_g3402.t1	8	CBS6318_g2156.t1 CBS6318_g2487.t1 CBS6318_g2492.t1 CBS6318_g2493.t1 CBS6318_g3499.t1 CBS6318_g3505.t1 CBS6318_g3507.t1 CBS6318_g431.t1	9	GA1_g1324.t1 GA1_g1689.t1 GA1_g2087.t1 GA1_g2093.t1 GA1_g2095.t1 GA1_g4233.t1 GA1_g4238.t1 GA1_g4239.t1 GA1_g4240.t1	Major facilitator superfamily domain, general substrate transporter; Sugar transporter, conserved site; Major facilitator superfamily domain; Major facilitator superfamily
MSF	28	7	CPAR2_207250 CPAR2_207260 CPAR2_207270 CPAR2_209680 CPAR2_209690 CPAR2_209700 CPAR2_502820	8	CBS1954_g440.t1 CBS1954_g5023.t1 CBS1954_g5024.t1 CBS1954_g5025.t1 CBS1954_g5026.t1 CBS1954_g5256.t1 CBS1954_g5257.t1 CBS1954_g5258.t1	7	CBS6318_g19.t1 CBS6318_g5008.t1 CBS6318_g5009.t1 CBS6318_g5010.t1 CBS6318_g5236.t1 CBS6318_g5237.t2 CBS6318_g5238.t1	6	GA1_g5113.t1 GA1_g5114.t1 GA1_g5340.t1 GA1_g5341.t1 GA1_g5342.t1 GA1_g746.t1	Major facilitator superfamily domain, general substrate transporter; Major facilitator superfamily
MSF	25	5	CPAR2_702920 CPAR2_702940 CPAR2_702950 CPAR2_702960 CPAR2_702970	8	CBS1954_g1180.t1 CBS1954_g1181.t1 CBS1954_g1182.t1 CBS1954_g1183.t1 CBS1954_g1184.t1 CBS1954_g1185.t1 CBS1954_g3657.t1 CBS1954_g3659.t1	6	CBS6318_g735.t1 CBS6318_g737.t1 CBS6318_g738.t1 CBS6318_g739.t1 CBS6318_g740.t1 CBS6318_g741.t1	6	GA1_g391.t1 GA1_g393.t1 GA1_g394.t1 GA1_g395.t1 GA1_g397.t1 GA1_g398.t1	Major facilitator superfamily domain, general substrate transporter; Major facilitator superfamily
MSF	24	6	CPAR2_108210 CPAR2_108220 CPAR2_108340 CPAR2_108350 CPAR2_108360 CPAR2_108370	6	CBS1954_g4288.t1 CBS1954_g4289.t1 CBS1954_g4298.t1 CBS1954_g4299.t1 CBS1954_g4300.t1 CBS1954_g4301.t1	6	CBS6318_g4287.t1 CBS6318_g4288.t1 CBS6318_g4289.t1 CBS6318_g4290.t1 CBS6318_g4299.t1 CBS6318_g4300.t1	6	GA1_g2768.t1 GA1_g2769.t1 GA1_g2778.t1 GA1_g2779.t1 GA1_g2780.t1 GA1_g2781.t1	Major facilitator superfamily domain, general substrate transporter; Sugar transporter, conserved site; General substrate transporter; Sugar/inositol transporter; Major facilitator superfamily domain
MSF	23	7	CPAR2_300590 CPAR2_300600 CPAR2_300680 CPAR2_300740 CPAR2_300760 CPAR2_300770 CPAR2_504220	6	CBS1954_g579.t1 CBS1954_g59.t1 CBS1954_g65.t1 CBS1954_g71.t1 CBS1954_g73.t1 CBS1954_g74.t1	5	CBS6318_g1393.t1 CBS6318_g1399.t1 CBS6318_g1401.t1 CBS6318_g1402.t1 CBS6318_g159.t1	5	GA1_g886.t1 GA1_g951.t1 GA1_g957.t1 GA1_g959.t1 GA1_g960.t1	Major facilitator superfamily domain, general substrate transporter; Major facilitator superfamily; Major facilitator superfamily domain
MSF	15	4	CPAR2_802690 CPAR2_802700 CPAR2_802710 CPAR2_802720	4	CBS1954_g1590.t1 CBS1954_g1591.t1 CBS1954_g1592.t1 CBS1954_g1593.t1	3	CBS6318_g2957.t1 CBS6318_g2958.t1 CBS6318_g2959.t1	4	GA1_g3593.t1 GA1_g3594.t1 GA1_g3595.t1 GA1_g3596.t1	Major facilitator superfamily domain, general substrate transporter; Major facilitator superfamily; Major facilitator superfamily domain
MSF	12	3	CPAR2_102100 CPAR2_203500 CPAR2_203510	3	CBS1954_g3505.t1 CBS1954_g4685.t1 CBS1954_g4686.t1	3	CBS6318_g1793.t1 CBS6318_g4639.t1 CBS6318_g4640.t1	3	GA1_g2190.t1 GA1_g4744.t1 GA1_g4745.t1	Major facilitator superfamily domain, general substrate transporter; Major facilitator superfamily; Major facilitator superfamily domain
MSF	12	3	CPAR2_107230 CPAR2_402040 CPAR2_402050	3	CBS1954_g2881.t1 CBS1954_g2882.t1 CBS1954_g4197.t1	3	CBS6318_g1975.t1 CBS6318_g1976.t1 CBS6318_g4135.t1	3	GA1_g1508.t1 GA1_g1509.t1 GA1_g2678.t1	Major facilitator superfamily domain, general substrate transporter; General substrate transporter; Major facilitator superfamily domain
MSF	12	3	CPAR2_100460 CPAR2_100470 CPAR2_204840	3	CBS1954_g1996.t1 CBS1954_g1997.t1 CBS1954_g4815.t1	3	CBS6318_g3619.t1 CBS6318_g3620.t1 CBS6318_g4770.t1	3	GA1_g1735.t1 GA1_g1736.t1 GA1_g4876.t1	Major facilitator superfamily domain, general substrate transporter; Major facilitator superfamily; Major facilitator superfamily domain
MSF	12	3	CPAR2_803020 CPAR2_803030 CPAR2_803040	3	CBS1954_g1624.t1 CBS1954_g1625.t1 CBS1954_g1626.t1	3	CBS6318_g2988.t1 CBS6318_g2989.t1 CBS6318_g2990.t1	3	GA1_g3626.t1 GA1_g3627.t1 GA1_g3628.t1	Major facilitator superfamily domain, general substrate transporter
MSF	8	2	CPAR2_203100 CPAR2_203280	2	CBS1954_g4647.t1 CBS1954_g4663.t1	2	CBS6318_g4601.t1 CBS6318_g4617.t1	2	GA1_g4705.t1 GA1_g4722.t1	Major facilitator superfamily domain, general substrate transporter; Major facilitator superfamily
MSF	8	2	CPAR2_400160 CPAR2_400230	2	CBS1954_g2704.t1 CBS1954_g2711.t1	2	CBS6318_g437.t1 CBS6318_g444.t1	2	GA1_g1330.t1 GA1_g1337.t1	Major facilitator superfamily domain, general substrate transporter; Major facilitator superfamily; Major facilitator superfamily domain
MSF	8	2	CPAR2_103530 CPAR2_601960	2	CBS1954_g3837.t1 CBS1954_g725.t1	2	CBS6318_g1070.t1 CBS6318_g3775.t1	2	GA1_g2319.t1 GA1_g2915.t1	Major facilitator superfamily domain, general substrate transporter; Major facilitator superfamily
MSF	8	2	CPAR2_212850 CPAR2_212860	2	CBS1954_g5569.t1 CBS1954_g5570.t1	2	CBS6318_g5551.t1 CBS6318_g5552.t1	2	GA1_g5656.t1 GA1_g5657.t1	Major facilitator superfamily domain, general substrate transporter; Sugar transporter, conserved site; General substrate transporter; Sugar/inositol transporter; Major facilitator superfamily domain
MSF	8	2	CPAR2_207540 CPAR2_603010	2	CBS1954_g5053.t1 CBS1954_g827.t1	2	CBS6318_g1172.t1 CBS6318_g5037.t1	2	GA1_g3017.t1 GA1_g5141.t1	Major facilitator superfamily domain, general substrate transporter; Major facilitator superfamily; Major facilitator superfamily domain
MSF	8	2	CPAR2_407560 CPAR2_407570	2	CBS1954_g3427.t1 CBS1954_g3428.t1	2	CBS6318_g2518.t1 CBS6318_g2519.t1	2	GA1_g4266.t1 GA1_g4267.t1	Major facilitator superfamily domain, general substrate transporter; Major facilitator superfamily; Fungal trichothecene efflux pump
MSF	8	2	CPAR2_504080 CPAR2_703800	2	CBS1954_g1268.t1 CBS1954_g566.t1	2	CBS6318_g145.t1 CBS6318_g825.t1	2	GA1_g3203.t1 GA1_g873.t1	Major facilitator superfamily domain, general substrate transporter; Major facilitator superfamily domain; General substrate transporter; Sugar/inositol transporter; Sugar transporter, conserved site
MSF	8	2	CPAR2_301470 CPAR2_301480	2	CBS1954_g147.t1 CBS1954_g148.t1	2	CBS6318_g1474.t1 CBS6318_g1475.t1	2	GA1_g1031.t1 GA1_g1032.t1	Major facilitator superfamily domain, general substrate transporter; Major facilitator superfamily; General substrate transporter; Major facilitator superfamily domain
MSF	8	2	CPAR2_300730 CPAR2_300750	2	CBS1954_g70.t1 CBS1954_g72.t1	2	CBS6318_g1398.t1 CBS6318_g1400.t1	2	GA1_g956.t1 GA1_g958.t1	Major facilitator superfamily domain, general substrate transporter; Major facilitator superfamily; Major facilitator superfamily domain
MSF	8	2	CPAR2_802890 CPAR2_808400	2	CBS1954_g1610.t1 CBS1954_g2353.t1	2	CBS6318_g2976.t1 CBS6318_g3506.t1	2	GA1_g2094.t1 GA1_g3613.t1	Major facilitator superfamily domain, general substrate transporter; Major facilitator superfamily; Major facilitator superfamily domain
MSF	8	2	CPAR2_109920 CPAR2_400790	2	CBS1954_g2760.t1 CBS1954_g3762.t1	2	CBS6318_g1854.t1 CBS6318_g2637.t1	2	GA1_g1386.t1 GA1_g4407.t1	Major facilitator superfamily domain, general substrate transporter; Sugar transporter, conserved site; General substrate transporter; Major facilitator superfamily domain; Sugar/inositol transporter
MSF	8	2	CPAR2_600450 CPAR2_600460	2	CBS1954_g581.t1 CBS1954_g583.t1	2	CBS6318_g929.t1 CBS6318_g931.t1	2	GA1_g68.t1 GA1_g70.t1	Major facilitator superfamily domain, general substrate transporter; Sugar/inositol transporter; General substrate transporter; Major facilitator superfamily domain
MSF	8	2	CPAR2_700110 CPAR2_700120	2	CBS1954_g916.t1 CBS1954_g917.t1	2	CBS6318_g471.t1 CBS6318_g472.t1	2	GA1_g125.t1 GA1_g126.t1	Major facilitator superfamily domain, general substrate transporter; Major facilitator superfamily; Major facilitator superfamily domain
MSF	7	2	CPAR2_301640 CPAR2_301750	2	CBS1954_g2420.t1 CBS1954_g2431.t1	2	CBS6318_g1491.t1 CBS6318_g1502.t1	1	GA1_g1058.t1	Major facilitator superfamily domain, general substrate transporter; Major facilitator superfamily; Major facilitator superfamily domain
MSF	6	3	CPAR2_800760 CPAR2_804220 CPAR2_804430	1	CBS1954_g1402.t1	1	CBS6318_g2768.t1	1	GA1_g3404.t1	Major facilitator superfamily domain, general substrate transporter; Proton-dependent oligopeptide transporter family; PTR2 family proton/oligopeptide symporter, conserved site
MSF	5	2	CPAR2_208160 CPAR2_208190	1	CBS1954_g5114.t1	1	CBS6318_g3576.t1	1	GA1_g3263.t1	Phosphate permease; Sugar transporter, conserved site; General substrate transporter; Major facilitator superfamily domain; Major facilitator superfamily domain, general substrate transporter
MSF	5	2	CPAR2_108860 CPAR2_109050	1	CBS1954_g3680.t1	1	CBS6318_g4223.t1	1	GA1_g4324.t1	Major facilitator superfamily domain, general substrate transporter; Major facilitator superfamily; Major facilitator superfamily domain
MSF	5	2	CPAR2_302080 CPAR2_302090	1	CBS1954_g2460.t3	1	CBS6318_g1534.t2	1	GA1_g1089.t3	Tat binding protein 1-interacting; Major facilitator superfamily domain, general substrate transporter; Nodulin-like
MSF	5	1	CPAR2_200970	2	CBS1954_g4441.t1 CBS1954_g4442.t1	1	CBS6318_g4397.t1	1	GA1_g4498.t1	Major facilitator superfamily domain, general substrate transporter; Major facilitator superfamily; Major facilitator superfamily domain
MSF	4	1	CPAR2_301390	1	CBS1954_g137.t1	1	CBS6318_g1464.t1	1	GA1_g1023.t1	Major facilitator superfamily domain, general substrate transporter; Sugar transporter, conserved site; General substrate transporter; Sugar/inositol transporter; Major facilitator superfamily domain
MSF	4	1	CPAR2_503540	1	CBS1954_g514.t1	1	CBS6318_g93.t1	1	GA1_g821.t1	Major facilitator superfamily domain, general substrate transporter; Proton-dependent oligopeptide transporter family; PTR2 family proton/oligopeptide symporter, conserved site
MSF	4	1	CPAR2_807300	1	CBS1954_g2245.t1	1	CBS6318_g3399.t1	1	GA1_g1989.t1	Major facilitator superfamily domain, general substrate transporter; Major facilitator superfamily domain; General substrate transporter; Sugar/inositol transporter; Sugar transporter, conserved site
MSF	4	1	CPAR2_200220	1	CBS1954_g4368.t1	1	CBS6318_g4325.t1	1	GA1_g3294.t1	Major facilitator superfamily domain, general substrate transporter; Major facilitator superfamily
MSF	4	1	CPAR2_210150	1	CBS1954_g5302.t1	1	CBS6318_g5282.t1	1	GA1_g5386.t1	Major facilitator superfamily domain, general substrate transporter; Sugar/inositol transporter; General substrate transporter; Major facilitator superfamily domain; Sugar transporter, conserved site
MSF	4	1	CPAR2_801480	1	CBS1954_g1473.t1	1	CBS6318_g2840.t1	1	GA1_g3477.t1	Major facilitator superfamily domain, general substrate transporter; Major facilitator superfamily; Major facilitator superfamily domain
MSF	4	1	CPAR2_801490	1	CBS1954_g1474.t1	1	CBS6318_g2841.t1	1	GA1_g3478.t1	Major facilitator superfamily domain, general substrate transporter; Major facilitator superfamily
MSF	4	1	CPAR2_801500	1	CBS1954_g1475.t1	1	CBS6318_g2842.t1	1	GA1_g3479.t1	Major facilitator superfamily domain, general substrate transporter
MSF	4	1	CPAR2_802070	1	CBS1954_g1530.t1	1	CBS6318_g2897.t1	1	GA1_g3533.t1	Major facilitator superfamily domain, general substrate transporter; Major facilitator superfamily domain; General substrate transporter; Sugar/inositol transporter; Sugar transporter, conserved site
MSF	4	1	CPAR2_101830	1	CBS1954_g3478.t1	1	CBS6318_g1766.t1	1	GA1_g2164.t1	Major facilitator superfamily domain, general substrate transporter; Major facilitator superfamily
MSF	4	1	CPAR2_403640	1	CBS1954_g3040.t1	1	CBS6318_g2131.t1	1	GA1_g1664.t1	Major facilitator superfamily domain, general substrate transporter; Major facilitator superfamily; Major facilitator superfamily domain
MSF	4	1	CPAR2_700010	1	CBS1954_g906.t1	1	CBS6318_g461.t1	1	GA1_g115.t1	Major facilitator superfamily domain, general substrate transporter; Major facilitator superfamily; Major facilitator superfamily domain
MSF	4	1	CPAR2_804410	1	CBS1954_g1755.t1	1	CBS6318_g3120.t1	1	GA1_g3759.t1	Major facilitator superfamily domain, general substrate transporter; Major facilitator superfamily; Major facilitator superfamily domain
MSF	4	1	CPAR2_201440	1	CBS1954_g4485.t1	1	CBS6318_g4440.t1	1	GA1_g4544.t1	Major facilitator superfamily domain, general substrate transporter; Major facilitator superfamily; Major facilitator superfamily domain
MSF	4	1	CPAR2_407080	1	CBS1954_g3377.t1	1	CBS6318_g2469.t1	1	GA1_g4215.t1	Major facilitator superfamily domain, general substrate transporter; Major facilitator superfamily
MSF	4	1	CPAR2_100300	1	CBS1954_g1981.t1	1	CBS6318_g3605.t1	1	GA1_g1721.t1	Major facilitator superfamily domain, general substrate transporter; Major facilitator superfamily; Major facilitator superfamily domain
MSF	4	1	CPAR2_100330	1	CBS1954_g1983.t1	1	CBS6318_g3607.t1	1	GA1_g1723.t1	Major facilitator superfamily domain, general substrate transporter; Major facilitator superfamily
MSF	4	1	CPAR2_108880	1	CBS1954_g3678.t1	1	CBS6318_g4240.t1	1	GA1_g4322.t1	Major facilitator superfamily domain, general substrate transporter; Major facilitator superfamily; Major facilitator superfamily domain
MSF	4	1	CPAR2_107960	1	CBS1954_g4266.t1	1	CBS6318_g4203.t1	1	GA1_g2748.t1	Major facilitator superfamily domain, general substrate transporter; Batten's disease protein Cln3, subgroup; Batten's disease protein Cln3
MSF	4	1	CPAR2_401450	1	CBS1954_g2822.t1	1	CBS6318_g1916.t1	1	GA1_g1449.t1	Major facilitator superfamily domain, general substrate transporter; Major facilitator superfamily domain; General substrate transporter; Sugar/inositol transporter; Sugar transporter, conserved site
MSF	4	1	CPAR2_701650	1	CBS1954_g1059.t1	1	CBS6318_g613.t1	1	GA1_g268.t1	Major facilitator superfamily domain, general substrate transporter; Major facilitator superfamily domain; General substrate transporter; Sugar/inositol transporter; Sugar transporter, conserved site
MSF	4	1	CPAR2_210750	1	CBS1954_g5362.t1	1	CBS6318_g5342.t1	1	GA1_g5446.t1	Major facilitator superfamily domain, general substrate transporter; Major facilitator superfamily; Major facilitator superfamily domain
MSF	4	1	CPAR2_602760	1	CBS1954_g804.t1	1	CBS6318_g1148.t1	1	GA1_g2993.t1	Major facilitator superfamily domain, general substrate transporter; Major facilitator superfamily; Major facilitator superfamily domain
MSF	4	1	CPAR2_209010	1	CBS1954_g5192.t1	1	CBS6318_g5172.t1	1	GA1_g5276.t1	Major facilitator superfamily domain, general substrate transporter; Major facilitator superfamily; Major facilitator superfamily domain
MSF	4	1	CPAR2_204050	1	CBS1954_g4738.t1	1	CBS6318_g4692.t1	1	GA1_g4797.t1	Major facilitator superfamily domain, general substrate transporter
MSF	4	1	CPAR2_202130	1	CBS1954_g4552.t1	1	CBS6318_g4506.t1	1	GA1_g4610.t1	Major facilitator superfamily domain, general substrate transporter; Major facilitator superfamily; Major facilitator superfamily domain
MSF	4	1	CPAR2_402960	1	CBS1954_g2974.t1	1	CBS6318_g2066.t1	1	GA1_g1599.t1	Major facilitator superfamily domain, general substrate transporter; Acetyl-coenzyme A transporter 1
MSF	4	1	CPAR2_704330	1	CBS1954_g1322.t1	1	CBS6318_g879.t1	1	GA1_g3257.t1	Major facilitator superfamily domain, general substrate transporter; Major facilitator superfamily; Major facilitator superfamily domain
MSF	4	1	CPAR2_802600	1	CBS1954_g1581.t1	1	CBS6318_g2948.t1	1	GA1_g3584.t1	Major facilitator superfamily domain, general substrate transporter; Sugar transporter, conserved site; General substrate transporter; Major facilitator superfamily domain; Sugar/inositol transporter
MSF	4	1	CPAR2_503880	1	CBS1954_g547.t1	1	CBS6318_g126.t1	1	GA1_g854.t1	Major facilitator superfamily domain, general substrate transporter; Major facilitator superfamily
MSF	4	1	CPAR2_805670	1	CBS1954_g1878.t1	1	CBS6318_g3242.t1	1	GA1_g3883.t1	Retrieval of early ER protein Rer1; Major facilitator superfamily domain, general substrate transporter
MSF	4	1	CPAR2_407240	1	CBS1954_g3394.t1	1	CBS6318_g2486.t1	1	GA1_g4232.t1	Major facilitator superfamily domain, general substrate transporter; Major facilitator superfamily; Major facilitator superfamily domain
MSF	4	1	CPAR2_804280	1	CBS1954_g1743.t1	1	CBS6318_g3108.t1	1	GA1_g3747.t1	Major facilitator superfamily domain, general substrate transporter; Major facilitator superfamily; Major facilitator superfamily domain
MSF	4	1	CPAR2_804310	1	CBS1954_g1746.t1	1	CBS6318_g3111.t1	1	GA1_g3750.t1	Major facilitator superfamily domain, general substrate transporter; Major facilitator superfamily; Major facilitator superfamily domain
MSF	4	1	CPAR2_407640	1	CBS1954_g3433.t1	1	CBS6318_g2524.t1	1	GA1_g4272.t1	Major facilitator superfamily domain, general substrate transporter; General substrate transporter; Major facilitator superfamily domain
MSF	4	1	CPAR2_210080	1	CBS1954_g5295.t1	1	CBS6318_g5274.t1	1	GA1_g5378.t1	Major facilitator superfamily domain, general substrate transporter; Sugar transporter, conserved site; General substrate transporter; Sugar/inositol transporter; Major facilitator superfamily domain
MSF	4	1	CPAR2_100490	1	CBS1954_g1999.t1	1	CBS6318_g3622.t1	1	GA1_g1738.t1	Major facilitator superfamily domain, general substrate transporter; General substrate transporter; Major facilitator superfamily domain
MSF	4	1	CPAR2_108000	1	CBS1954_g4270.t1	1	CBS6318_g4207.t1	1	GA1_g2752.t1	Major facilitator superfamily domain, general substrate transporter; Hly-III-related
MSF	4	1	CPAR2_100280	1	CBS1954_g1979.t1	1	CBS6318_g3603.t1	1	GA1_g1719.t1	Major facilitator superfamily domain, general substrate transporter; Major facilitator superfamily; Major facilitator superfamily domain
MSF	4	1	CPAR2_804630	1	CBS1954_g1780.t1	1	CBS6318_g3145.t1	1	GA1_g3783.t1	Major facilitator superfamily domain, general substrate transporter; Major facilitator superfamily
MSF	4	1	CPAR2_202480	1	CBS1954_g4586.t1	1	CBS6318_g4540.t1	1	GA1_g4644.t1	Major facilitator superfamily domain, general substrate transporter; Sugar transporter, conserved site; General substrate transporter; Sugar/inositol transporter; Major facilitator superfamily domain
MSF	4	1	CPAR2_802240	1	CBS1954_g1546.t1	1	CBS6318_g2913.t1	1	GA1_g3549.t1	Major facilitator superfamily domain, general substrate transporter; Major facilitator superfamily; Major facilitator superfamily domain
MSF	4	1	CPAR2_405530	1	CBS1954_g3224.t1	1	CBS6318_g2316.t1	1	GA1_g4062.t1	Major facilitator superfamily domain, general substrate transporter; Major facilitator superfamily domain; General substrate transporter; Sugar/inositol transporter; Sugar transporter, conserved site
MSF	4	1	CPAR2_208110	1	CBS1954_g5109.t1	1	CBS6318_g5091.t1	1	GA1_g5195.t1	Major facilitator superfamily domain, general substrate transporter; Major facilitator superfamily; Major facilitator superfamily domain
MSF	4	1	CPAR2_102760	1	CBS1954_g3565.t1	1	CBS6318_g3704.t1	1	GA1_g2250.t1	Major facilitator superfamily domain, general substrate transporter; Major facilitator superfamily; Major facilitator superfamily domain
MSF	4	1	CPAR2_807810	1	CBS1954_g2292.t1	1	CBS6318_g3448.t1	1	GA1_g2037.t1	Major facilitator superfamily domain, general substrate transporter; Major facilitator superfamily
MSF	4	1	CPAR2_801660	1	CBS1954_g1490.t1	1	CBS6318_g2857.t1	1	GA1_g3494.t1	Major facilitator superfamily domain, general substrate transporter; Sugar transporter, conserved site; General substrate transporter; Major facilitator superfamily domain
MSF	4	1	CPAR2_301760	1	CBS1954_g2419.t1	1	CBS6318_g1503.t1	1	GA1_g1059.t1	Major facilitator superfamily domain, general substrate transporter; Major facilitator superfamily; Major facilitator superfamily domain; Multidrug resistance protein
MSF	4	1	CPAR2_502090	1	CBS1954_g371.t1	1	CBS6318_g368.t1	1	GA1_g675.t1	Major facilitator superfamily domain, general substrate transporter
MSF	4	1	CPAR2_501920	1	CBS1954_g354.t1	1	CBS6318_g351.t1	1	GA1_g658.t1	Major facilitator superfamily domain, general substrate transporter; Sugar transporter, conserved site; Major facilitator superfamily domain; Major facilitator superfamily
MSF	4	1	CPAR2_203890	1	CBS1954_g4722.t1	1	CBS6318_g4676.t1	1	GA1_g4781.t1	Major facilitator superfamily domain, general substrate transporter; Major facilitator superfamily; Major facilitator superfamily domain
MSF	4	1	CPAR2_203870	1	CBS1954_g4720.t1	1	CBS6318_g4674.t1	1	GA1_g4779.t1	Major facilitator superfamily domain, general substrate transporter; Major facilitator superfamily; Major facilitator superfamily domain
MSF	4	1	CPAR2_202420	1	CBS1954_g4580.t1	1	CBS6318_g4534.t1	1	GA1_g4638.t1	Major facilitator superfamily domain, general substrate transporter; Major facilitator superfamily; Major facilitator superfamily domain
MSF	4	1	CPAR2_800280	1	CBS1954_g1356.t1	1	CBS6318_g2723.t1	1	GA1_g3358.t1	Major facilitator superfamily domain, general substrate transporter; Major facilitator superfamily; Major facilitator superfamily domain
MSF	4	1	CPAR2_300670	1	CBS1954_g64.t1	1	CBS6318_g1392.t1	1	GA1_g950.t1	Major facilitator superfamily domain, general substrate transporter; Major facilitator superfamily; Major facilitator superfamily domain
SAP	8	2	CPAR2_701870 CPAR2_701880	2	CBS1954_g1080.t1 CBS1954_g1081.t1	2	CBS6318_g635.t1 CBS6318_g636.t1	2	GA1_g290.t1 GA1_g291.t1	Peptidase aspartic, catalytic; Peptidase aspartic; Peptidase A1
SAP	8	2	CPAR2_100750 CPAR2_805340	2	CBS1954_g1847.t1 CBS1954_g2026.t1	2	CBS6318_g3211.t1 CBS6318_g3649.t1	2	GA1_g1765.t1 GA1_g3851.t1	Peptidase aspartic, catalytic; Peptidase aspartic; Peptidase A1
SAP	8	2	CPAR2_102400 CPAR2_102590	2	CBS1954_g3533.t1 CBS1954_g3548.t1	2	CBS6318_g1821.t1 CBS6318_g3687.t1	2	GA1_g2218.t1 GA1_g2233.t1	Peptidase A1; Peptidase aspartic; Peptidase aspartic, active site; Peptidase aspartic, catalytic
SAP	5	2	CPAR2_702810 CPAR2_702820	1	CBS1954_g1170.t1	1	CBS6318_g725.t1	1	GA1_g381.t1	Peptidase A1; Peptidase aspartic; Peptidase aspartic, catalytic
SAP	4	1	CPAR2_701890	1	CBS1954_g1082.t1	1	CBS6318_g637.t1	1	GA1_g292.t1	Peptidase A1; Peptidase aspartic; Peptidase aspartic, active site; Peptidase aspartic, catalytic
SAP	4	1	CPAR2_105130	1	CBS1954_g3994.t1	1	CBS6318_g3932.t1	1	GA1_g2475.t1	Peptidase A1; Peptidase aspartic; Peptidase aspartic, active site; Peptidase aspartic, catalytic
SAP	4	1	CPAR2_500920	1	CBS1954_g256.t1	1	CBS6318_g252.t1	1	GA1_g561.t1	Peptidase aspartic, catalytic; Peptidase aspartic; Peptidase aspartic, active site; Peptidase A1
SAP	4	1	CPAR2_102430	1	CBS1954_g3536.t1	1	CBS6318_g3684.t1	1	GA1_g2221.t1	Peptidase A1; Peptidase aspartic; Peptidase aspartic, active site; Peptidase aspartic, catalytic
SAP	4	1	CPAR2_102420	1	CBS1954_g3535.t1	1	CBS6318_g3685.t1	1	GA1_g2220.t1	Peptidase A1; Peptidase aspartic; Peptidase aspartic, active site; Peptidase aspartic, catalytic
SAP	4	1	CPAR2_102580	1	CBS1954_g3547.t2	1	CBS6318_g3673.t2	1	GA1_g2232.t2	Peptidase A1; Peptidase aspartic; Peptidase aspartic, active site; Peptidase aspartic, catalytic
SAP	4	1	CPAR2_102410	1	CBS1954_g3534.t1	1	CBS6318_g3686.t1	1	GA1_g2219.t1	Peptidase A1; Peptidase aspartic; Peptidase aspartic, active site; Peptidase aspartic, catalytic
SAP	4	1	CPAR2_700200	1	CBS1954_g925.t1	1	CBS6318_g480.t1	1	GA1_g134.t1	Peptidase aspartic, catalytic; Ubiquitin supergroup; Peptidase aspartic; Peptidase aspartic, active site; Peptidase aspartic, eukaryotic predicted; Ubiquitin
SAP	4	1	CPAR2_602730	1	CBS1954_g801.t1	1	CBS6318_g1145.t1	1	GA1_g2990.t1	Peptidase A1; Peptidase aspartic; Peptidase aspartic, active site; Peptidase aspartic, catalytic
SAP	4	1	CPAR2_102610	1	CBS1954_g3550.t1	1	CBS6318_g3689.t1	1	GA1_g2235.t1	Peptidase aspartic, catalytic; Peptidase aspartic; Peptidase aspartic, active site; Peptidase A1
SAP	4	1	CPAR2_702040	1	CBS1954_g1097.t1	1	CBS6318_g652.t1	1	GA1_g307.t1	Peptidase aspartic, catalytic; Peptidase aspartic; Peptidase A1
SAP	4	1	CPAR2_105640	1	CBS1954_g4042.t1	1	CBS6318_g3980.t1	1	GA1_g2523.t1	Peptidase A1; Peptidase aspartic; Peptidase aspartic, active site; Peptidase aspartic, catalytic
SAP	4	1	CPAR2_302640	1	CBS1954_g2517.t1	1	CBS6318_g1590.t1	1	GA1_g1145.t1	Peptidase A1; Peptidase aspartic; Peptidase aspartic, catalytic
SAP	4	1	CPAR2_102600	1	CBS1954_g3549.t1	1	CBS6318_g3688.t1	1	GA1_g2234.t1	Peptidase A1; Peptidase aspartic; Peptidase aspartic, active site; Peptidase aspartic, catalytic
SAP	4	1	CPAR2_702730	1	CBS1954_g1162.t1	1	CBS6318_g717.t1	1	GA1_g373.t1	Peptidase A1; Peptidase aspartic; Peptidase aspartic, active site; Peptidase aspartic, catalytic
SAP	4	1	CPAR2_702720	1	CBS1954_g1161.t1	1	CBS6318_g716.t1	1	GA1_g372.t1	Peptidase A1; Peptidase aspartic; Peptidase aspartic, active site; Peptidase aspartic, catalytic
cell_wall	54	13	CPAR2_106910 CPAR2_106920 CPAR2_301290 CPAR2_301300 CPAR2_301310 CPAR2_301320 CPAR2_301330 CPAR2_404110 CPAR2_404120 CPAR2_600430 CPAR2_702650 CPAR2_702660 CPAR2_806400	13	CBS1954_g1154.t1 CBS1954_g1155.t1 CBS1954_g127.t1 CBS1954_g128.t1 CBS1954_g129.t1 CBS1954_g130.t1 CBS1954_g131.t1 CBS1954_g1952.t1 CBS1954_g2160.t1 CBS1954_g3086.t1 CBS1954_g3087.t1 CBS1954_g4166.t1 CBS1954_g4167.t1	14	CBS6318_g1455.t1 CBS6318_g1456.t1 CBS6318_g1457.t1 CBS6318_g1458.t1 CBS6318_g2177.t1 CBS6318_g2178.t1 CBS6318_g3314.t1 CBS6318_g3669.t1 CBS6318_g3670.t1 CBS6318_g4104.t1 CBS6318_g4105.t1 CBS6318_g709.t1 CBS6318_g710.t1 CBS6318_g927.t1	14	GA1_g1013.t1 GA1_g1014.t1 GA1_g1015.t1 GA1_g1016.t1 GA1_g1017.t1 GA1_g1903.t2 GA1_g2646.t1 GA1_g2647.t1 GA1_g3266.t1 GA1_g365.t1 GA1_g366.t1 GA1_g3926.t1 GA1_g3927.t1 GA1_g67.t1	PT repeat; Hyphally-regulated cell wall protein, N-terminal
cell_wall	4	1	CPAR2_806420	1	CBS1954_g2162.t1	1	CBS6318_g3316.t1	1	GA1_g1905.t1	Hyphally-regulated cell wall protein, N-terminal
cell_wall	4	1	CPAR2_806410	1	CBS1954_g2161.t1	1	CBS6318_g3315.t1	1	GA1_g1904.t1	Hyphally-regulated cell wall protein, N-terminal
cell_wall	4	1	CPAR2_404070	1	CBS1954_g3082.t1	1	CBS6318_g2173.t1	1	GA1_g3922.t1	Cell wall beta-glucan synthesis; Yeast cell wall synthesis KRE9/KNH1
cell_wall	4	1	CPAR2_404060	1	CBS1954_g3081.t1	1	CBS6318_g2172.t1	1	GA1_g3921.t1	Cell wall beta-glucan synthesis; Yeast cell wall synthesis KRE9/KNH1
cell_wall	4	1	CPAR2_301600	1	CBS1954_g160.t1	1	CBS6318_g1487.t1	1	GA1_g1044.t1	Mid2-like cell wall stress sensor
cell_wall	4	1	CPAR2_402930	1	CBS1954_g2971.t1	1	CBS6318_g2063.t1	1	GA1_g1596.t1	Dystroglycan-type cadherin-like; Cadherin-like; Mid2-like cell wall stress sensor; Immunoglobulin-like fold; Putative Ig
cell_wall	4	1	CPAR2_806390	1	CBS1954_g1951.t1	1	CBS6318_g3313.t1	1	GA1_g1902.t1	Hyphally-regulated cell wall protein, N-terminal
flocculin	4	1	CPAR2_603340	1	CBS1954_g860.t1	1	CBS6318_g1205.t1	1	GA1_g3050.t1	Flocculin type 3 repeat
flocculin	4	1	CPAR2_403180	1	CBS1954_g2996.t1	1	CBS6318_g2088.t1	1	GA1_g1621.t1	Flocculin type 3 repeat
flocculin	4	1	CPAR2_502140	1	CBS1954_g376.t1	1	CBS6318_g373.t1	1	GA1_g680.t1	Glycoside hydrolase, chitinase active site; Glycoside hydrolase, family 18, catalytic domain; Flocculin type 3 repeat; Glycoside hydrolase, superfamily; Glycoside hydrolase, catalytic domain
flocculin	4	1	CPAR2_502120	1	CBS1954_g374.t1	1	CBS6318_g371.t1	1	GA1_g678.t1	Glycoside hydrolase, family 18, catalytic domain; Flocculin type 3 repeat; Glycoside hydrolase, superfamily; Glycoside hydrolase, catalytic domain
flocculin	4	1	CPAR2_502130	1	CBS1954_g375.t1	1	CBS6318_g372.t1	1	GA1_g679.t1	Glycoside hydrolase, family 18, catalytic domain; Flocculin type 3 repeat; Glycoside hydrolase, superfamily; Glycoside hydrolase, catalytic domain
flocculin	4	1	CPAR2_700870	1	CBS1954_g989.t1	1	CBS6318_g544.t1	1	GA1_g198.t1	Flocculin type 3 repeat
flocculin	4	1	CPAR2_303790	1	CBS1954_g2630.t1	1	CBS6318_g1703.t1	1	GA1_g1256.t1	Uncharacterised domain Flo11-reatedl, N-terminal; Flocculin type 3 repeat
flocculin	4	1	CPAR2_403260	1	CBS1954_g3003.t1	1	CBS6318_g2095.t1	1	GA1_g1628.t1	Flocculin type 3 repeat
flocculin	4	1	CPAR2_403190	1	CBS1954_g2997.t1	1	CBS6318_g2089.t1	1	GA1_g1622.t1	Flocculin type 3 repeat
flocculin	4	1	CPAR2_806670	1	CBS1954_g2183.t1	1	CBS6318_g3338.t1	1	GA1_g1927.t1	Flocculin type 3 repeat
flocculin	4	1	CPAR2_806660	1	CBS1954_g2182.t1	1	CBS6318_g3337.t1	1	GA1_g1926.t1	Flocculin type 3 repeat
flocculin	1	1	CPAR2_403520							Uncharacterised domain Flo11-reatedl, N-terminal; Flocculin type 3 repeat
ALS	9	3	CPAR2_404770 CPAR2_404780 CPAR2_500660	2	CBS1954_g230.t1 CBS1954_g3151.t1	3	CBS6318_g2242.t1 CBS6318_g2243.t1 CBS6318_g226.t1	1	GA1_g535.t1	Agglutinin-like protein, N-terminal; Adhesion domain, bacterial; Agglutinin-like protein repeat
ALS	4	1	CPAR2_404800	1	CBS1954_g3153.t1	1	CBS6318_g2245.t1	1	GA1_g3991.t1	Agglutinin-like protein, N-terminal; Adhesion domain, bacterial; Agglutinin-like protein repeat
ALS	3	1	CPAR2_404790	1	CBS1954_g3152.t1	1	CBS6318_g2244.t1			Agglutinin-like protein repeat; Adhesion domain, bacterial; Agglutinin-like protein, N-terminal
stress	4	1	CPAR2_205450	1	CBS1954_g4877.t1	1	CBS6318_g4831.t1	1	GA1_g4937.t1	Integrase, Lambda-type, N-terminal; Transcription activator, osmotic-stress induced; Integrase/recombinase, N-terminal
stress	4	1	CPAR2_109190	1	CBS1954_g3691.t1	1	CBS6318_g2566.t1	1	GA1_g4336.t1	Transcription activator, osmotic-stress induced
stress	4	1	CPAR2_301600	1	CBS1954_g160.t1	1	CBS6318_g1487.t1	1	GA1_g1044.t1	Mid2-like cell wall stress sensor
stress	4	1	CPAR2_103630	1	CBS1954_g3847.t1	1	CBS6318_g3785.t1	1	GA1_g2329.t1	Stress response protein NST1
stress	4	1	CPAR2_402060	1	CBS1954_g2883.t1	1	CBS6318_g1977.t1	1	GA1_g1510.t1	Transcription activator, osmotic-stress induced
stress	4	1	CPAR2_109490	1	CBS1954_g3719.t1	1	CBS6318_g2594.t1	1	GA1_g4364.t1	Oxidative stress survival, Svf1-like
stress	4	1	CPAR2_402930	1	CBS1954_g2971.t1	1	CBS6318_g2063.t1	1	GA1_g1596.t1	Dystroglycan-type cadherin-like; Cadherin-like; Mid2-like cell wall stress sensor; Immunoglobulin-like fold; Putative Ig
stress	4	1	CPAR2_105040	1	CBS1954_g3985.t1	1	CBS6318_g3923.t1	1	GA1_g2466.t1	Transcription activator, osmotic-stress induced
stress	4	1	CPAR2_701420	1	CBS1954_g1044.t1	1	CBS6318_g598.t1	1	GA1_g253.t1	Stress-responsive protein Ish1
stress	4	1	CPAR2_205280	1	CBS1954_g4859.t1	1	CBS6318_g4814.t1	1	GA1_g4920.t1	Stress-induced protein SRP1/TIP1
stress	4	1	CPAR2_302070	1	CBS1954_g2459.t1	1	CBS6318_g1533.t1	1	GA1_g1088.t1	Rossmann-like alpha/beta/alpha sandwich fold; Universal stress protein A; UspA
stress	4	1	CPAR2_201010	1	CBS1954_g4446.t1	1	CBS6318_g4401.t1	1	GA1_g4502.t1	Stress-induced protein SRP1/TIP1
stress	1	1	CPAR2_102440							Endoplasmic reticulum, stress-associated Ramp4
