# Supplementary material for: Unexpected Genomic Variability in Clinical and Environmental Strains of the Pathogenic Yeast Candida parapsilosis
Source: Genome Biol Evol. 2013 Nov 20;5(12):2382–92. doi: 10.1093/gbe/evt185 (PMC3879973; doi:10.1093/gbe/evt185)
Supplement: Supplementary Data [file supp_evt185_SuppFile5.nw.txt]

((((((Phy003WG3S_SPAPA:1.38753,Phy003WEE0_SPAPA:0.953734)0.99985:0.427472,(Phy003WH78_SPAPA:0.939626,Phy003WG6J_SPAPA:1.17957)0.784215:0.0698556)0.972797:0.123343,((((Phy003WF7F_SPAPA:0.830217,(Phy003WDVY_SPAPA:0.399226,Phy003WDW0_SPAPA:0.383943)0.99985:0.623406)0.99985:0.260298,Phy003WEFZ_SPAPA:0.489435)0.869861:0.0547224,Phy003WDYL_SPAPA:0.452933)0.99985:0.247561,((((Phy003WELR_SPAPA:0.207514,Phy003WELP_SPAPA:0.0521013)0.99985:0.123648,Phy003WGTP_SPAPA:0.437161)0.971272:0.0486404,(Phy003WFCE_SPAPA:0.269067,(Phy003WGTO_SPAPA:0.188772,Phy003WFUH_SPAPA:0.291601)0.954563:0.0470001)0.934318:0.0429476)0.99985:0.109385,Phy003WGTQ_SPAPA:0.481883)0.99985:0.329639)0.991415:0.146719)0.972513:0.101336,(((Phy003WFNI_SPAPA:0.815336,Phy003WDDF_SPAPA:0.336887)0.99985:0.358919,Phy003WF1Q_SPAPA:0.436191)0.99985:0.332213,Phy003WGQ7_SPAPA:1.23567)0.99985:0.551306)0.998931:0.156951,((((((((((CTRG_03882.3_CANTR:0.232161,CTRG_01038.3_CANTR:0.180204)0.99985:0.234175,(CTRG_03871.3_CANTR:0.201096,CTRG_01041.3_CANTR:0.297288)0.99985:0.414686)0.99985:0.0667281,CTRG_01028.3_CANTR:0.343722)0.9515:0.0723303,CTRG_03797.3_CANTR:0.512914)0.99985:0.153532,CTRG_01030.3_CANTR:0.992857)0.99985:0.15115,(CTRG_02228.3_CANTR:0.681199,((CTRG_02293.3_CANTR:0.0746253,CTRG_03791.3_CANTR:0.0310089)0.994668:0.0199236,CTRG_03786.3_CANTR:0.043083)0.99985:0.369864)0.99985:0.113479)0.99985:0.14965,(((((protCdu4572_CANDU:0.167799,orf19.7414_CANAL:0.0479669)0.99985:0.166384,orf19.5736_CANAL:0.0801811)0.99985:0.171296,((((((protCdu4298_CANDU:0.003942,Cd36_65010_CANDU:0.0114378)0.99985:0.0738749,Cd36_64610_CANDU:0.0888478)0.99985:0.0804311,orf19.4555_CANAL:0.125899)0.99985:0.0768911,O74657_CANAL:0.112744)0.99985:0.0855836,(orf19.1816_CANAL:0.183518,(Cd36_64210_CANDU:0.0959448,Q5A8T4_CANAL:0.071285)0.99985:0.0499501)0.786964:0.0215641)0.99985:0.133996,Cd36_64220_CANDU:0.359424)0.99985:0.0928315)0.99985:0.195206,orf19.7400_CANAL:1.13726)0.738581:0.0929428,(CTRG_02229.3_CANTR:1.53763,CTRG_00941.3_CANTR:0.750476)0.99985:0.25786)0.994834:0.0852505)0.99985:0.272007,(Phy00399J1_CANPA|CBS6318:0.0137399,ALS3|CPAG_05054_CANPA|CDC317:0.0002265)0.99985:0.667806)0.99985:0.289782,(A3LN42_PICST_PICST:0.608378,Picst34539_PICST:0.337982)0.99985:0.484194)0.99985:0.0995963,((LELT_02536_LODEL:0.171992,(LELT_05708_LODEL:0.268667,LELT_02721_LODEL:0.0731923)0.99985:0.202591)0.99985:0.735364,((ALS4|CPAG_05056_CANPA|CDC317:0.382893,CORT_0C04220_CANOR:0.29946)0.300567:0.0720802,((((ALS1|CPAG_00368_CANPA|CDC317:0,Phy003WN6E_CANPA|CBS6318:0)0:1e-07,Phy003WNKS_CANPA|CBS1954:0)0.99985:0.410612,((((Phy003WN23_CANPA|CBS6318:1e-07,ALS2|CPAG_05314_CANPA|CDC317:0)0:0,Phy003X02E_CANPA|GA1:0)0.99985:0.0732691,CORT_0B00800_CANOR:0.0823924)0.99985:0.116434,ALS5|CPAG_00369_CANPA|CDC317:0.0458834)0.99985:0.0862603)0.726319:0.0248097,CORT_0C04210_CANOR:0.0896909)0.99985:0.468421)0.99985:0.242255)0.99985:0.218885)0.99399:0.126361)0.998762:0.134283,((PGUG_03330.1_PICGU:0.669588,(CLUG_03274.1_CLALS:1.40328,(PGUG_03259.1_PICGU:0.425232,PGUG_02302.1_PICGU:0.492137)0.99985:0.376229)0.99985:0.571925)0.993711:0.313723,((PGUG_00673.1_PICGU:0.963514,DEHA0G02618g.1_DEBHA:1.55014)0.99985:1.25598,(LELT_02716_LODEL:0.856474,LELG_00734_LODEL:0.558128)0.99985:1.22835)0.879131:0.270891)0.998762:0.134283);
